# Supplementary material for: Patterns of chromatin accessibility along the anterior-posterior axis in the early Drosophila embryo
Source: PLoS Genet. 2018 May 4;14(5):e1007367. doi: 10.1371/journal.pgen.1007367 (PMC5955596; doi:10.1371/journal.pgen.1007367)
Supplement: S1 Table — Pairwise comparisons of mean positional skew score across the different predicted locations (anterior, posterior, dorsal, ventral) as well as sets of random genomic regions chosen to mirror the same total signal distribution of the tested regions. The table is derived from the output of the functions below that can also be found in the supplemental code file (S4 File). Anova_Enhancers_lm = lm(as.numeric(Anova_Enhancers_dataframe$ATACSkewScore) ~ Anova_Enhancers_dataframe$Location) Anova_Enhancer = aov(formula = as.numeric(Anova_Enhancers_dataframe$ATACSkewScore) ~ Anova_Enhancers_dataframe$Location) Tukey_Enhancers = TukeyHSD(Anova_Enhancer) write.table(Tukey_Enhancers$`Anova_Enhancers_dataframe$Location`, "020118_Anova_ALLLocations_Enhancers.txt") The output of the Tukey HSD function supplies the identity of the pair-wise comparison, “diff” which is the difference in the observed means, “lwr” which is the lower end point for the interval, “upper” is the upper end point for the interval, and “p adj” is the p-value after adjustments are made for multiple comparisons. (XLSX) [file pgen.1007367.s011.xlsx]

## Sheet: Sheet1
Comparisons Between A-P and D-V enhancer and promoter mean Positional skew scores using Tukey HSD (multiple testing correction)
Enhancers	diff	lwr	upr	p adj
Pair wise comparison	Difference in observed means	lower end point for the interval	upper end point for the interval	p value after adjustment for multiple comparisons
Posterior-Anterior	-0.355883	-0.552943	-0.158823	1.49409e-05
Dorsal-Anterior	-0.201599	-0.362111	-0.041088	0.00599332
Ventral-Anterior	-0.2335	-0.371044	-0.0959554	5.56842e-05
Random-Anterior	-0.238655	-0.34659	-0.130721	6.67677e-08
Dorsal-Posterior	0.154283	-0.0617577	0.370324	0.285878
Ventral-Posterior	0.122383	-0.0771871	0.321953	0.442674
Random-Posterior	0.117227	-0.0632156	0.29767	0.382328
Ventral-Dorsal	-0.0319003	-0.195484	0.131683	0.983316
Random-Dorsal	-0.0370561	-0.176666	0.102554	0.94889
Random-Ventral	-0.00515584	-0.117608	0.107296	0.999942
Zygotic Promoters	diff	lwr	upr	p adj
Posterior-Anterior	-0.190971	-0.425912	0.0439714	0.169352
Dorsal-Anterior	-0.0862631	-0.29713	0.124604	0.790793
Ventral-Anterior	-0.089334	-0.289198	0.11053	0.731586
Random-Anterior	-0.0898561	-0.251779	0.0720664	0.543418
Dorsal-Posterior	0.104707	-0.126948	0.336363	0.723343
Ventral-Posterior	0.101637	-0.120051	0.323324	0.712604
Random-Posterior	0.101114	-0.0870837	0.289312	0.574952
Ventral-Dorsal	-0.00307094	-0.199062	0.19292	0.999999
Random-Dorsal	-0.00359307	-0.16071	0.153524	0.999996
Random-Ventral	-0.000522127	-0.142531	0.141487	1
