# Supplementary material for: Patterns of chromatin accessibility along the anterior-posterior axis in the early Drosophila embryo
Source: PLoS Genet. 2018 May 4;14(5):e1007367. doi: 10.1371/journal.pgen.1007367 (PMC5955596; doi:10.1371/journal.pgen.1007367)
Supplement: S1 File — This file contains all of the patterning regions used to make Figs 2,3,4 and 5. These are regions that were filtered to overlap a peak and have spatial localization of activity confirmed by in situ hybridization experiments. The values in each column is described in the table included in S1 File. (XLSX) [file pgen.1007367.s013.xlsx]

## Sheet: 041118_S1File.csv
Sample ID	chr	start	end	Type	Location	Name	In situ Confirmed	Length	FlybaseID	Source	X011617_081817_RemDUP_041217_Bowtie2_ME_JH_112315_1105.ATACSlice2.02.20p_shifted_lessthan130_1MNorm	X011617_081817_RemDUP_041217_Bowtie2_ME_JH_112315_1105.ATACSlice2.5.1A_shifted_lessthan130_1MNorm	X011617_081817_RemDUP_041217_Bowtie2_ME_JH_112315_1105.ATACSlice2.6.1p_shifted_lessthan130_1MNorm	X011617_081817_RemDUP_041217_Bowtie2_ME_JH_112315_1105.ATACSlice2.7.10whole_shifted_lessthan130_1MNorm	X011617_081817_RemDUP_041217_Bowtie2_ME_JH_112315_1109.ATACSlice03.01.20Ant_shifted_lessthan130_1MNorm	X011617_081817_RemDUP_041217_Bowtie2_ME_JH_112315_1109.ATACSlice03.02.20Post_shifted_lessthan130_1MNorm	X011617_081817_RemDUP_041217_Bowtie2_ME_JH_112315_1109.ATACSlice03.03.1plus2_shifted_lessthan130_1MNorm	X011617_081817_RemDUP_041217_Bowtie2_ME_JH_112315_1109.ATACSlice03.04.10whole_shifted_lessthan130_1MNorm	X011617_101117_RemDUP_PE_041217_Bowtie2_ME_JH_112315_1105.ATACSlice2.01.20a_shifted_lessthan130_1MNorm	X011718_MERGED_2reps_081817_RemDUP_041217_Bowtie2_ME_JH_112315_10whole_shifted_lessthan130_10MNorm	X011718_MERGED_2reps_081817_RemDUP_041217_Bowtie2_ME_JH_112315_20Ant_shifted_lessthan130_10MNorm_linregwhole	X011718_MERGED_2reps_081817_RemDUP_041217_Bowtie2_ME_JH_112315_20Post_shifted_lessthan130_10MNorm_linregwhole	X101416_10MNorm_DNase.I_dmels5r1	ATACSkewScore	Positional Skew Score	ZScore	PValue	WholePeaks- Fold change	AntPeaks- Fold Change	PostPeaks- Fold Change	NoPeak
1	chr3R	19020990	19022410	Enhancer	Anterior	cnc_+5_construct_67.5	yes	1420		Bcd-Dep:Schroeder 2004 [39]	20.2996	48.1353	5.38084	20.7307	23.3113	21.7486	25.9315	38.9389	17.0502	310.234	374.124	346.259	139.202	0.0386808	0.0386808	0.132518	0.894574	5.44862	4.78339	4.36487	NA
2	chr3R	9736092	9738152	Enhancer	Anterior	ems_distal_3'	yes	2060		Perry et al 2011 [80]	8.20745	33.5401	5.75002	18.6513	16.5967	10.0407	15.0256	18.1072	14.0754	183.437	275.237	149.853	95.1754	0.294959	0.294959	1.30935	0.190414	5.66526	5.08383	NA	NA
3	chr3R	9720485	9720788	Enhancer	Anterior	ems_elementIV_70	yes	303		Bcd-Dep:Hartmann 2001 [41]	20.0754	65.2524	24.1288	34.4764	41.4113	26.8722	21.283	43.6494	27.0497	396.617	649.765	384.81	109.915	0.2561	0.2561	1.13092	0.258091	4.98313	NA	NA	NA
4	chr2R	5873439	5873956	Enhancer	Anterior	eve_stripe1-construct1(65)	yes	517	FBgn0000606	Bcd-Dep:Ochoa-Espinosa 2005 [38]	18.505	205.997	14.4126	50.9447	60.5913	22.4486	47.5043	93.3148	68.3419	748.956	1082.55	336.368	222.83	0.525881	0.525881	2.36976	0.0177999	4.73229	5.04987	NA	NA
5	chr2R	5865267	5865750	Enhancer	Anterior	eve_stripe2_55	yes	483	FBgn0000606	Bcd-Dep:Ochoa-Espinosa 2005 [38]	38.5672	101.135	37.0811	34.876	44.3429	44.8444	44.7565	82.2591	41.9422	616.607	755.247	685.7	237.5	0.048265	0.048265	0.176529	0.859878	4.41328	5.00168	5.17532	NA
6	chrX	2331789	2333533	Enhancer	Anterior	gt_-10_construct(80)	yes	1744	FBgn0001150		8.55774	56.145	17.7989	26.9251	25.9094	12.8144	20.4634	40.6658	40.1381	346.924	512.935	174.776	77.7111	0.491716	0.491716	2.21287	0.0269065	5.4833	5.04482	NA	NA
7	chrX	2332316	2333528	Enhancer	Anterior	gt_gt23_61	yes	1212		Bcd-Dep:Ochoa-Espinosa 2005 [38]	10.8368	71.3297	22.177	32.7473	31.8723	14.8784	24.3819	50.8736	53.0064	429.937	647.626	210.666	87.023	0.509103	0.509103	2.29271	0.0218645	5.4833	5.04482	NA	NA
8	chr3L	8680591	8681060	Enhancer	Anterior	h_stripe0_85	yes	469		Bcd-Dep:Ochoa-Espinosa 2005 [38]	16.3645	86.7456	0	19.0612	23.1826	17.7013	24.2641	46.8536	19.1008	347.716	381.889	280.469	63.1309	0.15312	0.15312	0.658026	0.510521	NA	4.15824	NA	NA
9	chr3L	8664025	8664900	Enhancer	Anterior	h_stripe1_68	yes	875	FBgn0001168	Bcd-Dep:Riddihough 1991[40]	56.1082	163.288	114.703	64.7196	55.5004	86.1445	77.4401	108.652	71.5409	895.539	1032.58	1162.72	432.576	-0.0592826	-0.0592826	-0.317333	0.750991	4.36685	3.60044	5.17657	NA
10	chr3R	4520376	4520620	Enhancer	Anterior	hb_anterior_activator_55	yes	244	FBgn0001180	Bcd-Dep:Ochoa-Espinosa 2005 [38]	23.65	248.887	35.0964	52.997	60.5034	63.2402	72.2128	130.563	74.2587	968.431	1108.55	702.848	366.875	0.223973	0.223973	0.983386	0.325418	5.81768	4.43935	3.32087	NA
11	chr3R	4524484	4526003	Enhancer	Anterior	hb_distal_nonminimal	yes	1519		Perry et al 2011 [80]	21.1264	115.175	17.3414	40.139	37.7531	21.3361	36.4237	65.3524	58.5538	543.916	747.718	350.104	208.552	0.362184	0.362184	1.61805	0.105651	4.54679	3.89334	NA	NA
12	chr2L	12088746	12089847	Enhancer	Anterior	HC_03F_(70)	yes	1101		Bcd-Dep: Chen2012 [37]	14.246	101.706	3.58941	21.0577	29.0169	8.86991	23.6737	41.504	38.402	326.156	544.433	192.493	97.9799	0.477578	0.477578	2.14795	0.031718	NA	3.32352	NA	NA
13	chr2L	13227009	13228029	Enhancer	Anterior	HC_05F_(70)	yes	1020		Bcd-Dep: Chen2012 [37]	49.6444	164.965	94.6228	77.862	75.7822	62.0092	92.0912	128.594	82.0945	1065.4	1338.46	916.496	680.777	0.187126	0.187126	0.814185	0.415539	4.40316	4.64389	2.98639	NA
14	chr2R	15160750	15161413	Enhancer	Anterior	HC_11F_(94)	yes	663		Bcd-Dep: Chen2012 [37]	25.0011	83.9849	8.64117	19.6673	23.1734	13.8618	19.4024	35.8079	26.3522	287.913	415.009	324.351	110.672	0.122617	0.122617	0.517954	0.60449	NA	3.28025	NA	NA
15	chr2R	16849286	16850294	Enhancer	Anterior	HC_14R_(84)	yes	1008		Bcd-Dep: Chen2012 [37]	10.9447	82.8838	0.180984	28.2396	30.3337	16.1826	32.1536	47.0917	25.3492	388.963	501.323	221.898	80.5705	0.386362	0.386362	1.72908	0.0837942	NA	3.7583	NA	NA
16	chr3R	9736403	9737444	Enhancer	Anterior	HC_18R_(71.5)	yes	1041		Bcd-Dep: Chen2012 [37]	9.53759	49.0172	3.65588	24.6514	24.5974	15.8221	24.032	30.0904	21.4107	277.26	410.44	206.958	148.491	0.329579	0.329579	1.46833	0.142014	5.66526	5.08383	NA	NA
17	chr2R	9449078	9449952	Enhancer	Anterior	HC_29F_(70)	yes	874		Bcd-Dep: Chen2012 [37]	84.8698	153.181	100.869	116.183	71.8151	61.5826	69.055	127.457	76.5712	1225.56	1262.77	1215.82	1831.74	0.018943	0.018943	0.0418816	0.966593	2.03997	2.12077	NA	NA
18	chr3R	20584739	20585692	Enhancer	Anterior	HC_33F_(74)	yes	953		Bcd-Dep: Chen2012 [37]	10.5706	54.7472	20.6786	24.806	25.4359	10.0099	17.9379	42.3328	27.6125	347.135	449.512	169.916	150.107	0.451377	0.451377	2.02763	0.0425979	4.21629	3.23399	NA	NA
19	chr2L	14489159	14489648	Enhancer	Anterior	HC_34F_(86)	yes	489		Bcd-Dep: Chen2012 [37]	13.8469	145.981	46.6311	51.9211	47.4428	35.4995	56.2335	103.207	52.2795	809.121	841.987	399.447	247.78	0.356475	0.356475	1.59184	0.111421	4.58478	3.07367	NA	NA
20	chrX	8537082	8538914	Enhancer	Anterior	oc_+7_construct(80-60)	yes	1832	FBgn0004102		8.59096	35.1284	8.05093	17.1938	18.5971	7.62238	21.624	31.7217	21.888	254.061	336.444	134.043	70.686	0.430196	0.430196	1.93037	0.0535612	5.68966	5.39292	NA	NA
21	chrX	8536987	8537940	Enhancer	Anterior	oc_intronic_distal	yes	953		Perry et al 2011 [80]	12.0265	54.0994	7.38792	27.0501	28.1273	8.53191	35.0736	51.9803	34.4921	411.426	515.216	170.75	117.305	0.502161	0.502161	2.26084	0.0237694	5.68966	5.39292	NA	NA
22	chrX	8547936	8549796	Enhancer	Anterior	oc_otd_early_enhancer(80-60)	yes	1860	FBgn0004102		35.399	87.5934	15.508	61.9374	50.2358	47.4684	54.9743	98.4204	46.1621	825.604	849.409	679.205	233.906	0.111345	0.111345	0.466195	0.641076	5.8932	6.18029	5.02075	NA
23	chrX	8548856	8549795	Enhancer	Anterior	oc_otd_EHE_72	yes	912		Bcd-Dep:Ochoa-Espinosa 2005 [38]	23.6186	53.6857	4.97822	32.4412	22.6629	28.0222	27.3793	50.6966	31.277	427.606	431.101	424.343	134.462	0.00789987	0.00789987	-0.00882885	0.992956	5.41723	5.56488	5.02075	NA
24	chr2L	3832698	3835337	Enhancer	Anterior	slp2_-3_construct(70)	yes	2639	FBgn0004567		11.3262	43.735	13.1695	17.694	17.5938	18.3429	23.4016	33.2776	24.3162	265.031	334.835	242.243	74.9643	0.160449	0.160449	0.691682	0.489137	5.8964	5.03216	NA	NA
25	chr3R	26681312	26682298	Enhancer	Anterior	tll_O-E(69)	yes	986		Bcd-Dep:Ochoa-Espinosa 2005 [38]	16.3794	70.8048	12.8702	26.22	25.1362	19.7334	18.513	35.864	35.8255	316.716	483.351	296.651	154.37	0.239358	0.239358	1.05403	0.291868	2.73074	2.78667	NA	NA
26	chr2L	1958014	1960258	Enhancer	Anterior	VT0984_Kvon	yes	2244	FBgn0031375	Kvon et al. (2012) [45]	15.0921	39.421	11.2451	20.2551	19.2265	20.6929	22.6912	27.5357	20.8939	243.707	339.879	293.17	106.491	0.0737839	0.0737839	0.293713	0.768978	3.9609	3.52162	NA	NA
27	chr2R	4529759	4531908	Enhancer	Anterior	VT13665	yes	2149		HOT [90]	15.7396	38.6882	13.5353	27.0492	19.7617	13.7343	22.9455	21.2463	12.7792	237.689	309.48	243.758	140.589	0.118795	0.118795	0.500405	0.61679	5.20625	5.49952	NA	NA
28	chr3R	21456236	21458310	Enhancer	Anterior	VT47407	yes	2074		HOT [90]	11.9403	40.0234	3.76134	20.2553	19.8991	18.719	22.1442	29.0279	16.3616	252.143	327.644	250.491	79.6542	0.133451	0.133451	0.567705	0.570235	5.14623	4.34232	NA	NA
29	chr3R	25088511	25090669	Enhancer	Anterior	VT49279_Kvon	yes	2158		Kvon et al. (2012) [45]	20.2743	60.126	24.3839	36.7094	39.1425	36.2576	52.0408	57.4833	28.7189	484.524	628.61	460.668	395.401	0.154177	0.154177	0.66288	0.507408	9.1439	7.05703	6.06471	NA
30	chr2L	12665181	12667293	Enhancer	Anterior	VT6477_Kvon	yes	2112	FBgn0004394	Kvon et al. (2012) [45]	13.569	31.5008	10.6731	18.1095	23.3591	22.4351	26.2028	26.441	16.8832	228.191	373.965	293.846	157.437	0.119973	0.119973	0.505812	0.612988	6.05187	6.1835	4.7655	NA
31	chr3R	17331786	17332437	Enhancer	Dorsal	C15_650_Lin	yes	651	FBgn0004863	Lin et al. (2006) [91]	29.2953	38.5151	15.1297	65.6943	43.4235	30.2338	42.1848	51.6305	26.0539	577.443	670.749	490.596	226.27	0.155124	0.155124	0.667229	0.504626	8.26712	5.40752	NA	NA
32	chr2L	2455866	2457725	Enhancer	Dorsal	dpp_Huang	yes	1859	FBgn0000490	Huang et al. (1993) [92]	51.9349	137.621	87.0139	72.3224	58.4244	75.8117	89.1548	106.806	57.3677	918.155	1004.74	1045.22	774.767	-0.0197497	-0.0197497	-0.135796	0.891982	5.96453	5.08786	5.01467	NA
33	chr3R	8473379	8473902	Enhancer	Dorsal	Dtg_Hodar	yes	523	FBgn0038071	Hodar et al. (2014) [93]	88.9734	217.607	122.989	109.755	101.006	110.264	113.728	169.081	72.0063	1432.91	1612.47	1635.69	1036.1	-0.00714725	-0.00714725	-0.0779257	0.937887	8.26335	7.63403	6.35052	NA
34	chr3R	11854234	11854784	Enhancer	Dorsal	pnr_Zeitlinger	yes	550	FBgn0003117	Zeitlinger et al. (2007) [94]	50.8699	74.0383	23.3312	77.3151	55.5035	94.9306	68.1065	85.9136	29.5607	821.757	840.197	1187.12	657.005	-0.171124	-0.171124	-0.83091	0.406024	7.66835	6.23409	8.16123	NA
35	chr3R	20574728	20575524	Enhancer	Dorsal	tld_Kirov	yes	796	FBgn0003719	Kirov et al. (1994) [95]	84.0391	219.573	99.7141	119.732	99.5876	132.292	145.787	187.412	112.902	1579.9	1781.91	1767.31	1137.15	0.00411375	0.00411375	-0.0262148	0.979086	12.1353	9.48254	8.91731	NA
36	chr2L	18875141	18875548	Enhancer	Dorsal	tup_Zeitlinger	yes	407	FBgn0003896	Zeitlinger et al. (2007) [94]	57.4943	113.525	5.20963	103.202	71.1868	68.1094	83.214	124.571	59.8611	1152.82	1178.2	1032.14	418.767	0.0660797	0.0660797	0.258335	0.796149	13.2046	9.98876	8.00883	NA
37	chr2L	2752765	2754884	Enhancer	Dorsal	VT1404_Kvon	yes	2119		Kvon et al. (2012) [45]	38.5852	130.279	80.3949	88.9996	54.7726	67.0877	83.4248	106.126	68.4258	986.806	1009.06	861.586	840.886	0.0788346	0.0788346	0.316906	0.751315	5.45667	4.70925	4.61539	NA
38	chr3L	5976078	5978250	Enhancer	Dorsal	VT26325_Kvon	yes	2172	FBgn0035656	Kvon et al. (2012) [45]	16.5255	12.4846	8.70368	18.0713	18.2761	14.3525	23.6403	18.6189	9.89078	183.808	277.379	255.395	96.73	0.0412624	0.0412624	0.144373	0.885206	6.57572	NA	NA	NA
39	chr3L	22175053	22177267	Enhancer	Dorsal	VT34695_Kvon	yes	2214		Kvon et al. (2012) [45]	14.4422	21.4231	5.5748	20.7356	17.7268	19.0311	19.5794	24.0259	13.5211	225.955	287.044	274.456	77.6784	0.0224175	0.0224175	0.0578367	0.953879	7.37823	NA	NA	NA
40	chr3R	282570	284657	Enhancer	Dorsal	VT36350_Kvon	yes	2087		Kvon et al. (2012) [45]	18.2037	29.6106	16.1702	23.9406	19.4583	16.1011	22.8287	25.2831	20.925	246.995	342.964	283.631	79.6153	0.0946909	0.0946909	0.389718	0.696745	6.50338	5.55996	4.83759	NA
41	chr3R	2548627	2550765	Enhancer	Dorsal	VT37495_Kvon	yes	2138	FBgn0004054	Kvon et al. (2012) [45]	15.825	12.9579	3.24587	21.1966	18.4634	14.7628	14.8929	18.8128	9.60137	198.491	278.43	252.618	128.845	0.0486058	0.0486058	0.178094	0.858649	5.79288	NA	NA	NA
42	chr3R	15157311	15159508	Enhancer	Dorsal	VT44117_Kvon	yes	2197	FBgn0000463	Kvon et al. (2012) [45]	18.469	36.0478	25.6245	25.4968	27.7253	21.1906	31.3485	34.0302	20.9532	303.205	448.056	326.12	188.627	0.157504	0.157504	0.678159	0.497671	6.8454	5.67482	NA	NA
43	chrX	4833051	4835256	Enhancer	Dorsal	VT57022_Kvon	yes	2205		Kvon et al. (2012) [45]	16.279	35.3589	15.9363	30.0541	26.0495	26.2496	34.845	50.598	18.4689	416.672	415.393	347.269	384.822	0.0893244	0.0893244	0.365075	0.715055	6.34996	4.86716	7.10477	NA
44	chr2L	18893565	18895695	Enhancer	Dorsal	VT9677_Kvon	yes	2130	FBgn0003896	Kvon et al. (2012) [45]	27.0781	40.4187	31.135	44.8725	33.2018	28.9635	41.8234	46.5249	24.7873	458.066	535.162	461.508	269.735	0.0739	0.0739	0.294246	0.76857	12.1317	9.05001	8.67318	NA
45	chr3R	2580742	2581377	Enhancer	Dorsal	zen_dist_Doyle	yes	635	FBgn0004053	Doyle et al. (1989) [75]	15.2337	59.45	25.1269	31.5026	16.1673	19.9914	22.5295	36.1428	27.244	341.256	330.143	288.844	113.732	0.0667202	0.0667202	0.261276	0.79388	5.62365	3.18166	NA	NA
46	chr3R	2580211	2580586	Enhancer	Dorsal	zen_prox_Doyle	yes	375	FBgn0004053	Doyle et al. (1989) [75]	55.3108	197.089	76.9711	98.9627	80.5712	130.356	124.317	151.895	61.0314	1288.84	1302.72	1505.15	1433.76	-0.072096	-0.072096	-0.376173	0.706789	7.20522	8.38022	6.27637	NA
47	chr3R	12066745	12068875	Enhancer	Mostly Ant	VT42486	yes	2130		HOT [90]	59.8073	145.43	91.5515	90.9679	84.1266	98.6084	107.399	149.776	62.8854	1242.11	1356.36	1292.97	1066.74	0.0239239	0.0239239	0.064754	0.94837	10.218	9.50876	10.4608	NA
48	chr3R	12076924	12079107	Enhancer	Mostly Ant	VT42492_Kvon	yes	2183	FBgn0040071	Kvon et al. (2012) [45]	23.8071	56.8306	35.083	33.8745	30.9457	32.272	35.5652	51.4185	39.1194	437.917	572.21	459.538	245.862	0.109205	0.109205	0.456369	0.648125	6.55854	6.17963	4.93017	NA
49	chr2L	15323818	15325903	Enhancer	Mostly Ant	VT7842	yes	2085		HOT [90]	15.312	25.5721	26.6757	25.1558	21.9323	25.2815	30.6204	32.2523	12.1589	291.673	334.196	331.311	196.413	0.00433557	0.00433557	-0.0251962	0.979898	5.63463	NA	3.96135	NA
50	chr2L	12678898	12680520	Enhancer	Mostly Post	pdm2_+1_construct(50-30)	yes	1622	FBgn0004394		13.9947	36.2954	16.3505	25.3613	22.5686	29.0643	31.9412	31.6751	13.7485	289.304	349.561	349.877	165.796	0.000452836	-0.000452836	-0.0430259	0.965681	5.15975	NA	NA	NA
51	chr3R	12726430	12728642	Enhancer	Mostly Post	VT42837	yes	2212		HOT [90]	16.5771	11.6675	26.8815	16.6161	12.9328	25.0927	21.814	19.7909	11.6453	184.107	217.578	340.691	57.2817	0.220526	-0.220526	0.967556	0.333266	7.17627	3.89985	6.62517	NA
52	chrX	2324294	2325502	Enhancer	Posterior	gt_-3_construct(30)	yes	1208	FBgn0001150		27.778	29.8764	48.4933	33.7561	19.7853	26.6348	44.7933	48.8509	22.4942	422.889	354.309	449.125	92.6282	0.118013	-0.118013	0.496815	0.619319	NA	2.11778	NA	NA
53	chr3L	8663180	8663479	Enhancer	Posterior	h_stripe5(40)	yes	563	FBgn0001168		85.3195	240.122	109.046	102.874	107.519	118.312	174.189	201.688	84.5387	1587.31	1752.61	1667.87	594.814	-0.0247764	0.0247764	-0.158879	0.873764	6.64383	6.02949	4.70915	NA
54	chr3L	20689643	20690512	Enhancer	Posterior	kni_KD_30	yes	869	FBgn0001320	Bcd-Dep:Ochoa-Espinosa 2005 [38]	14.809	30.7614	48.2828	18.5822	14.7227	29.525	30.1844	38.5488	15.9657	298.689	260.107	360.514	98.878	0.161785	-0.161785	0.697814	0.485293	3.36749	NA	4.22955	NA
55	chr2L	12615792	12617776	Enhancer	Posterior	nub_-2_construct(50-30)	yes	1984	FBgn0085424		14.8065	24.141	42.7627	20.6654	15.5506	31.8185	28.4433	34.0921	12.2183	282.552	253.442	378.612	117.97	0.198037	-0.198037	0.864286	0.387431	5.20086	NA	NA	NA
56	chr2R	7083386	7085626	Enhancer	Posterior	VT14979	yes	2240		HOT [90]	26.9925	37.6406	17.8224	31.1036	21.9435	27.6482	27.3946	31.9485	17.9243	315.812	360.764	450.381	202.075	0.110482	-0.110482	0.462231	0.643916	5.82804	5.43546	7.47124	NA
57	chr3L	20688420	20690975	Enhancer	Posterior	VT33934	yes	2555		HOT [90]	22.6547	66.8726	47.2397	32.9698	28.8922	37.341	39.6476	55.0083	22.3995	454.277	469.501	489.683	226.192	0.0210408	-0.0210408	0.0515147	0.958915	5.87792	5.96374	4.67102	NA
58	chr3R	12717726	12719854	Enhancer	Posterior	VT42832	yes	2128		HOT [90]	14.575	22.2092	34.2932	22.3348	13.6608	34.4785	29.6249	33.8398	16.5278	288.383	249.201	397.639	143.905	0.229482	-0.229482	1.00868	0.313128	10.5387	5.24378	7.78024	NA
59	chr2R	19460067	19462066	Enhancer	Ventral	apt_Ozdemir	yes	1999	FBgn0015903	Ozdemir et al. (2011) [96]	68.2731	149.503	100.592	95.6021	81.6285	110.454	119.061	151.169	69.9677	1270.13	1357.1	1459.31	788.441	-0.0362886	-0.0362886	-0.211744	0.832307	11.3205	10.0657	10.69	NA
60	chr2R	11997142	11999642	Enhancer	Ventral	Asph_Ozdemir	yes	2500	FBgn0034075	Ozdemir et al. (2011) [96]	14.9659	40.7704	22.5202	22.7711	19.8692	21.9203	23.616	27.5743	16.9407	254.862	329.919	301.782	224.462	0.0445412	0.0445412	0.159429	0.873331	8.90341	6.91468	4.16798	NA
61	chr3L	14945343	14947303	Enhancer	Ventral	BobA_Ozdemir	yes	1960		Ozdemir et al. (2011) [96]	11.4785	12.8333	13.4484	26.8113	25.2652	16.3395	20.0253	20.9767	11.6914	235.131	374.37	227.725	179.347	0.243558	0.243558	1.07332	0.283127	8.45476	NA	6.49829	NA
62	chr3R	11746513	11748343	Enhancer	Ventral	CG4221_Sandmann	yes	1830	FBgn0038385	Sandmann et al. (2007) [97]	43.5519	112.705	60.7515	56.4313	59.0109	75.096	59.3401	113.937	33.8684	889.383	904.473	967.534	478.498	-0.0336861	-0.0336861	-0.199793	0.841643	12.8901	11.406	13.2097	NA
63	chr2R	5025946	5026574	Enhancer	Ventral	CG8788_Sandmann	yes	628	FBgn0028955	Sandmann et al. (2007) [97]	40.3631	53.8717	24.6627	61.379	46.5195	52.8522	60.0551	64.139	34.5807	629.392	749.141	764.398	921.151	-0.0100803	-0.0100803	-0.0913944	0.927179	6.46435	6.79559	5.1072	NA
64	chr3R	25134141	25135377	Enhancer	Ventral	Cnx99A_Ozdemir	yes	1236		Ozdemir et al. (2011) [96]	12.3272	21.9908	5.46896	24.9579	20.2062	20.6738	23.4067	25.7648	16.1896	254.14	330.756	269.259	201.723	0.102491	0.102491	0.425537	0.670445	2.98231	NA	NA	NA
65	chr2L	18652293	18653292	Enhancer	Ventral	Cyp310a1_Ozdemir	yes	999	FBgn0032693	Ozdemir et al. (2011) [96]	27.7328	53.2286	44.9673	29.2704	31.0946	50.7009	37.4586	44.6486	25.9076	379.634	513.544	638.867	319.017	-0.108749	-0.108749	-0.544484	0.586109	9.80102	6.99689	6.71648	NA
66	chr2R	3268100	3268475	Enhancer	Ventral	Dscam_Ozdemir	yes	375		Ozdemir et al. (2011) [96]	119.161	347.433	91.2982	188.588	157.084	228.117	261.243	328.626	124.342	2677.48	2564.35	2826.17	2338.28	-0.0485707	-0.0485707	-0.268143	0.788589	10.1312	8.06995	8.42509	NA
67	chr3R	13875600	13876391	Enhancer	Ventral	htl_Stathopoulos	yes	791	FBgn0010389	Stathopoulos et al. (2004) [98]	31.6093	60.9551	47.295	36.7385	38.6569	28.5729	40.0026	47.3895	25.3212	427.593	606.871	497.359	367.711	0.0991749	0.0991749	0.410309	0.681579	5.43784	5.27635	3.81438	NA
68	chr2R	8833934	8834294	Enhancer	Ventral	Mdr49_Zeitlinger	yes	360	FBgn0004512	Zeitlinger et al. (2007) [94]	33.506	124.412	114.449	54.302	41.1944	47.8324	64.0653	55.2951	35.8703	548.634	687.44	665.815	475.818	0.0159802	0.0159802	0.0282762	0.977442	7.85345	5.23712	5.68676	NA
69	chr2R	5847634	5848273	Enhancer	Ventral	Mef2_Ozdemir	yes	639	FBgn0011656	Ozdemir et al. (2011) [96]	28.178	61.6369	27.5333	35.7161	28.1685	46.2393	42.3262	47.5785	32.9459	424.217	508.653	607.445	596.308	-0.0885159	-0.0885159	-0.451573	0.651576	7.53234	4.435	4.3345	NA
70	chr3L	14968341	14970091	Enhancer	Ventral	Ocho_Ozdemir	yes	1750		Ozdemir et al. (2011) [96]	20.6054	30.1399	23.8363	30.1408	22.2419	27.1608	30.5211	36.6283	17.9765	338.08	364.792	391.645	325.658	-0.0354997	-0.0354997	-0.208121	0.835134	4.87929	5.28054	4.63951	NA
71	chr2R	19875348	19875790	Enhancer	Ventral	Phm_Markstein	yes	442	FBgn0019948	Markstein et al. (2004) [99]	21.5154	46.6825	35.3402	41.7705	26.499	33.7821	34.2875	30.3475	37.2416	353.133	507.144	451.776	365.346	0.0577406	0.0577406	0.220041	0.825839	6.7795	4.2829	NA	NA
72	chr3R	19169181	19170380	Enhancer	Ventral	pnt_Ozdemir	yes	1199		Ozdemir et al. (2011) [96]	29.7177	73.1334	49.9942	56.8764	50.2461	65.952	61.5318	78.8427	31.7988	692.934	783.704	776.414	613.549	0.0046729	0.0046729	-0.0236472	0.981134	8.89098	7.65262	7.3607	NA
73	chr2L	15478144	15481082	Enhancer	Ventral	sna_Ip	yes	2938	FBgn0003448	Ip et al. (1992) [100]	32.1682	100.494	50.1378	41.5092	35.5704	38.978	46.5902	66.968	40.2874	559.005	636.282	584.365	222.879	0.0425319	0.0425319	0.150203	0.880605	10.4057	9.26393	9.3633	NA
74	chr3R	10414437	10416493	Enhancer	Ventral	stumps_Sandmann	yes	2056	FBgn0020299	Sandmann et al. (2007) [97]	15.4938	9.78552	9.45914	13.1191	13.7492	10.7295	13.7563	11.8074	13.6244	123.776	237.016	217.907	93.7503	0.0420039	0.0420039	0.147778	0.882518	NA	4.02701	NA	NA
75	chr3R	22707641	22709469	Enhancer	Ventral	T48_Sandmann	yes	1828	FBgn0020299	Sandmann et al. (2007) [97]	8.76383	29.5991	17.7772	20.1807	16.7003	19.6669	17.4917	28.5234	12.9547	248.967	271.414	230.684	118.088	0.0811195	0.0811195	0.327398	0.743367	8.6418	NA	NA	NA
76	chr3R	17205819	17205999	Enhancer	Ventral	tin_Yin	yes	180	FBgn0004110	Yin et al. (1997) [101]	59.2002	34.2222	23.1539	83.5369	47.5926	26.9745	30.9692	44.6552	19.3514	615.579	692.961	721.822	478.584	-0.0203994	-0.0203994	-0.13878	0.889624	5.1634	NA	NA	NA
77	chr3L	20394270	20396658	Enhancer	Ventral	trbl_Sandmann	yes	2388	FBgn0028978	Sandmann et al. (2007) [97]	45.4922	144.327	87.1728	86.2681	68.2398	100.533	99.0614	128.908	65.2132	1103.72	1165.32	1185.17	1086.01	-0.00844661	-0.00844661	-0.0838924	0.933142	6.35786	6.27209	7.0175	NA
78	chr2R	18932429	18933663	Enhancer	Ventral	twi_Jiang	yes	1234	FBgn0003900	Jiang et al. (1991) [102]	19.8581	78.6558	32.8145	31.1816	21.5651	30.3519	27.1862	39.8508	26.7996	360.821	396.64	410.435	122.04	-0.0170921	-0.0170921	-0.123593	0.901638	8.11335	7.09903	5.60317	NA
79	chr2R	18936997	18938126	Enhancer	Ventral	twi_Ozdemir	yes	1129	FBgn0003900	Ozdemir et al. (2011) [96]	32.8405	89.5536	71.2411	42.2705	35.3588	47.5912	56.1151	57.1702	28.6494	506.93	580.251	658.191	410.744	-0.0629337	-0.0629337	-0.334099	0.738305	4.86363	NA	4.72524	NA
80	chr2R	7779541	7781099	Enhancer	Ventral	VT15341_Kvon	yes	1558		Kvon et al. (2012) [45]	20.6355	65.9562	29.7895	42.2426	32.926	45.4543	45.0666	53.4402	19.8442	485.724	509.004	536.43	770.279	-0.0262336	-0.0262336	-0.165571	0.868495	13.0183	8.23857	7.29813	NA
81	chr2R	16988930	16989475	Enhancer	Ventral	VT20119_Kvon	yes	545	FBgn0015721	Kvon et al. (2012) [45]	143.64	263.138	135.335	157.4	131.966	175.411	181.976	259.079	113.276	2148.76	2194.72	2620.13	1021.36	-0.0883528	-0.0883528	-0.450824	0.652116	17.1163	14.9596	17.5283	NA
82	chr2R	18689548	18691090	Enhancer	Ventral	VT21015_Kvon	yes	1542		Kvon et al. (2012) [45]	47.4081	114.041	74.1082	78.5929	59.3952	64.4456	81.8137	106.967	46.3932	946.321	966.76	916.528	1074.58	0.0266725	0.0266725	0.0773755	0.938325	11.4233	8.4462	9.92646	NA
83	chr2L	8841573	8843738	Enhancer	Ventral	VT4448	yes	2165		HOT [90]	33.6276	73.5493	41.9918	53.5654	41.4166	56.1628	59.2914	73.6945	43.9466	649.439	727.28	732.673	538.86	-0.00369413	-0.00369413	-0.0620689	0.950508	10.1261	7.75689	8.18728	NA
84	chr2L	17381424	17383547	Enhancer	Ventral	VT8889_Kvon	yes	2123	FBgn0032633	Kvon et al. (2012) [45]	16.7295	29.2288	12.2782	25.1066	18.6408	15.6496	22.8626	27.1769	11.2541	262.768	288.258	267.396	164.952	0.0375452	0.0375452	0.127303	0.8987	11.6721	3.99411	NA	NA
85	chr3R	9118955	9119462	Enhancer	Ventral	wntD_Zeitlinger	yes	507	FBgn0038134	Zeitlinger et al. (2007) [94]	57.3344	143.838	156.988	123.512	86.0243	119.9	89.2599	135.847	69.4764	1304.85	1410.66	1439.93	817.437	-0.0102688	-0.0102688	-0.0922597	0.926492	12.1065	8.5652	8.67669	NA
86	chr2L	3771697	3771790	Promoter	Anterior	bowl	yes	93		Combs [28], Hoskins 2011 [57]	153.572	292.106	179.504	160.648	169.682	269.305	263.186	304.922	124.702	2422.03	2725.95	3447.28	1560.18	-0.116847	-0.116847	-0.581669	0.56079	11.7045	8.42964	10.2634	NA
87	chrX	9588189	9588395	Promoter	Anterior	btd	yes	206		Combs [28], Hoskins 2011 [57]	61.6741	112.961	52.575	99.1787	79.6951	28.6051	82.5349	130.433	68.4807	1168.46	1325.74	755.963	710.331	0.273706	0.273706	1.21176	0.225603	13.8453	12.7198	12.7797	NA
88	chr2R	16132767	16132913	Promoter	Anterior	CG11208	yes	146		Combs [28], Hoskins 2011 [57]	22.2495	147.221	12.9174	46.6225	66.9852	40.5386	59.4609	85.492	34.5626	685.946	1008.9	511.462	794.474	0.327184	0.327184	1.45733	0.145024	5.71963	NA	NA	NA
89	chr3R	6048414	6048486	Promoter	Anterior	CG12420	yes	72		Combs [28], Hoskins 2011 [57]	38.4808	281.205	141.535	141.009	115.377	167.024	176.157	216.883	73.7223	1838.99	1802.81	1650.23	962.965	0.0441872	0.0441872	0.157804	0.874612	11.1474	8.89481	7.77097	NA
90	chr2L	10457646	10457816	Promoter	Anterior	CG6206	yes	170		Combs [28], Hoskins 2011 [57]	79.7733	170.898	197.202	86.5276	86.9923	94.8971	93.395	141.846	36.8311	1177.98	1273.32	1435.22	1152.93	-0.0597747	-0.0597747	-0.319593	0.749277	11.9007	8.90825	7.30094	NA
91	chr3R	9727537	9727729	Promoter	Anterior	ems	yes	192		Combs [28], Hoskins 2011 [57]	86.8907	160.235	125.839	76.406	91.2167	76.9554	130.577	157.147	49.682	1220.47	1385.86	1354.64	855.412	0.0113925	0.0113925	0.00720964	0.994248	10.7507	9.08791	7.86967	NA
92	chr2L	1954501	1954602	Promoter	Anterior	erm	yes	101	FBgn0031375	Kvon et al. (2012) [45], Eukaryotic Promoter Database	60.1414	179.173	66.1714	81.0867	86.028	65.9673	125.549	136.145	51.0814	1122.1	1326.39	1037.97	538.283	0.121989	0.121989	0.515072	0.606503	11.4382	9.73865	7.36943	NA
93	chr2L	14490853	14490992	Promoter	Anterior	noc	yes	139		Combs [28], Hoskins 2011 [57]	97.8961	212.525	139.185	111.894	89.4512	43.6974	75.4136	115.526	63.8518	1139.47	1428.39	1186.46	998.262	0.0925231	0.0925231	0.379764	0.704121	7.25015	7.29574	7.71994	NA
94	chr3L	17480730	17480741	Promoter	Anterior	Oatp74D	yes	11		Combs [28], Hoskins 2011 [57]	169.412	272.461	73.1176	177.286	153.959	66.3358	115.967	185.233	63.8518	1817.78	2247.42	1979.85	1219.78	0.0632955	0.0632955	0.24555	0.806031	14.3251	8.83626	6.15627	NA
95	chrX	8544705	8544717	Promoter	Anterior	oc	yes	12		Combs [28], Hoskins 2011 [57]	138.071	248.769	73.1176	273.195	222.768	165.84	143.279	538.376	146.287	4230.96	3498.9	2496.65	1153.65	0.167165	0.167165	0.722522	0.469974	10.4895	9.29827	11.2691	NA
96	chr3R	7702946	7702963	Promoter	Anterior	sad	yes	17		Combs [28], Hoskins 2011 [57]	89.7885	252.224	115.16	150.948	52.2085	39.1566	0	104.071	128.657	1244.49	1252.57	1080.91	1041.22	0.0735632	0.0735632	0.292699	0.769752	9.23456	6.82697	5.11099	NA
97	chr2R	10506203	10506450	Promoter	Anterior	Sec61beta	yes	247		Combs [28], Hoskins 2011 [57]	65.2237	140.89	73.4101	68.4442	87.3319	94.3075	100.134	132.753	52.225	1047.97	1348.19	1305.54	1524.86	0.0160724	0.0160724	0.0286996	0.977104	10.6483	8.90909	8.68108	NA
98	chr2L	3825668	3825818	Promoter	Anterior	slp1	yes	150		Combs [28], Hoskins 2011 [57]	48.7907	111.748	84.0852	95.5942	60.0699	26.4115	60.4758	89.0495	58.9597	918.946	1032.93	627.924	926.396	0.243852	0.243852	1.07467	0.282522	8.02797	6.13403	NA	NA
99	chr2L	4333860	4334008	Promoter	Dorsal	Atet	yes	148		BDGFP_annotation, Hoskins 2011 [57]	55.18	141.307	124.822	64.2248	49.1122	24.8101	57.5676	79.0462	43.4301	726.03	822.62	670.177	322.607	0.102119	0.102119	0.423829	0.671691	6.78895	5.20017	NA	NA
100	chr3R	17325629	17325730	Promoter	Dorsal	C15	yes	101	FBgn0004863	Lin et al. (2006) [91], EPD	22.5626	39.5768	2.65882	37.32	31.4174	21.1069	19.7823	24.1034	6.84436	298.489	430.265	360.635	328.425	0.088038	0.088038	0.359168	0.71947	11.6806	7.90985	NA	NA
101	chr3L	5968966	5969131	Promoter	Dorsal	CG10479	yes	165	FBgn0035656	Kvon et al. (2012) [45], Hoskins 2011 [57]	46.4887	162.884	64.9456	77.2316	79.8888	89.6401	93.2896	143.456	38.8492	1146.67	1192.38	1107.67	667.119	0.0368284	0.0368284	0.124012	0.901306	13.5138	12.3752	12.4184	NA
102	chr3R	21021231	21021355	Promoter	Dorsal	CG13653	yes	124		BDGFP_annotation, Hoskins 2011 [57]	19.3412	54.7061	0	22.9479	23.5383	24.6456	29.9245	19.72	27.1211	211.232	423.166	360.911	362.627	0.0793994	0.0793994	0.319499	0.749348	NA	6.39955	NA	NA
103	chr2R	7912767	7912781	Promoter	Dorsal	CG8964	yes	14		Combs [28], Hoskins 2011 [57]	156.706	378.089	89.569	207.076	129.102	145.11	138.802	231.192	153.911	2207.08	2344.61	2493.02	1384.74	-0.0306765	-0.0306765	-0.185973	0.852466	7.07647	5.99907	6.20302	NA
104	chr2R	5599810	5599997	Promoter	Dorsal	dap	yes	187		BDGFP_annotation, Hoskins 2011 [57]	5.97649	48.975	71.0865	29.3257	26.1951	19.3991	29.7006	35.8235	10.8008	329.988	382.093	204.617	247.487	0.302493	0.302493	1.34395	0.178964	5.86231	NA	NA	NA
105	chr3L	9034471	9034511	Promoter	Dorsal	Doc1	yes	40		BDGFP_annotation, Hoskins 2011 [57]	72.0002	223.102	55.7522	111.621	131.338	180.12	170.704	193.544	96.3733	1579.31	2109.28	2041.73	1586.36	0.0162741	0.0162741	0.0296258	0.976365	9.88416	8.67853	10.2119	NA
106	chr3L	8998288	8998309	Promoter	Dorsal	Doc3	yes	21		BDGFP_annotation, Hoskins 2011 [57]	58.8708	169.301	215.697	119.523	92.6336	146.031	123.131	170.006	61.9458	1480.6	1460.06	1659.58	1605.92	-0.0639573	-0.0639573	-0.338799	0.734761	12.3539	8.32866	8.5386	NA
107	chr2R	14560807	14561047	Promoter	Dorsal	edl	yes	240		BDGFP_annotation, Hoskins 2011 [57]	31.2707	59.7242	71.5943	50.6338	38.239	59.6562	57.1998	59.8351	16.3997	558.351	560.673	740.019	273.486	-0.137886	-0.137886	-0.67828	0.497594	6.54589	5.25823	5.36247	NA
108	chr2R	5965834	5966073	Promoter	Dorsal	egr	yes	239		BDGFP_annotation, Hoskins 2011 [57]	55.0237	119.778	117.14	57.0217	39.2854	69.0615	79.2327	103.373	27.8756	832.229	626.559	1018.44	502.256	-0.238224	-0.238224	-1.13904	0.254688	10.8228	7.07972	7.80854	NA
109	chr2L	15333860	15333886	Promoter	Dorsal	esg	yes	26		Combs [28], Hoskins 2011 [57]	190.589	509.384	191.934	278.463	169.011	261.197	213.576	375.355	166.539	3332.34	2909.2	3701.31	1545.12	-0.119826	-0.119826	-0.595349	0.55161	13.7706	12.1875	13.6336	NA
110	chr3R	20085145	20085217	Promoter	Dorsal	jar	yes	72		Combs [28], Hoskins 2011 [57]	83.6171	103.231	182.794	148.327	95.0296	140.7	142.256	160.208	65.894	1550.43	1508.58	1830.12	1441.32	-0.096307	-0.096307	-0.48735	0.62601	11.6345	7.59852	7.62321	NA
111	chr3R	21850069	21850301	Promoter	Dorsal	m4	yes	232		Combs [28], Hoskins 2011 [57]	96.9532	156.756	154.613	127.531	75.7898	156.242	131.283	150.449	69.5897	1404.86	1281.24	2067.5	1440.05	-0.234794	-0.234794	-1.12329	0.261315	11.6128	9.46249	9.58565	NA
112	chr2L	87156	87410	Promoter	Dorsal	net	yes	254		BDGFP_annotation, Hoskins 2011 [57]	23.4897	46.0177	21.0916	35.5886	18.4659	12.2962	23.834	31.9037	14.4051	335.056	300.48	298.994	172.623	0.00247824	0.00247824	-0.0337251	0.973096	3.97644	NA	NA	NA
113	chr3R	11851799	11852000	Promoter	Dorsal	pnr	yes	201	FBgn0003117	Zeitlinger et al. (2007) [94], Hoskins 2011 [57]	38.2388	61.4401	62.6722	73.8347	58.8314	53.6566	63.6868	80.3966	22.6227	775.44	850.649	752.497	323.718	0.0612242	0.0612242	0.236038	0.813403	8.22364	NA	NA	NA
114	chr3R	3931032	3931090	Promoter	Dorsal	puc	yes	58		Combs [28], Hoskins 2011 [57]	50.1178	190.69	17.6701	92.2761	71.8763	76.0098	77.6843	112.639	52.1774	1037.87	1151.74	1031.17	677.737	0.0552316	0.0552316	0.20852	0.834823	7.83585	NA	NA	NA
115	chr3R	22701411	22701484	Promoter	Dorsal	Rb97D	yes	73		Combs [28], Hoskins 2011 [57]	18.0303	114.231	100.798	47.176	58.9542	30.2723	50.9793	90.7205	32.4024	717.908	897.034	394.099	1070.09	0.38953	0.38953	1.74363	0.0812239	7.40116	NA	NA	NA
116	chr2L	8825641	8825790	Promoter	Dorsal	SoxN	yes	149		BDGFP_annotation, Hoskins 2011 [57]	151.342	271.605	89.9346	168.422	186.689	148.15	118.414	374.47	102.608	2848.97	2840.62	2470.94	2011.29	0.0695998	0.0695998	0.274499	0.783701	11.5005	8.3881	10.7988	NA
117	chr2L	3072360	3072375	Promoter	Dorsal	toc	yes	15		Combs [28], Hoskins 2011 [57]	262.589	462.986	124.3	282.641	228.273	238.625	368.049	425.225	231.105	3632.41	3957.56	4141.68	3718.49	-0.0227332	-0.0227332	-0.149497	0.881162	8.92588	8.43647	7.50098	NA
118	chr2L	18881140	18881287	Promoter	Dorsal	tup	yes	147		BDGFP_annotation, Hoskins 2011 [57]	41.4455	223.948	57.9718	131.019	147.078	106.216	160.518	277.669	83.4906	2139.17	2250.07	1195.3	1290.35	0.306144	0.306144	1.36072	0.173603	12.0031	9.3885	8.64019	NA
119	chr3R	2579710	2579922	Promoter	Dorsal	zen	yes	212	FBgn0004053	Doyle et al. (1989) [75], Hoskins [57]	28.6387	177.222	30.8138	57.5731	48.9524	81.3404	70.5736	133.267	53.3913	1003.61	866.249	888.716	765.547	-0.012802	-0.012802	-0.103892	0.917255	7.20522	8.38022	6.27637	NA
120	chr3R	2569768	2569863	Promoter	Dorsal	zen2	yes	95	FBgn0004054	Kvon et al. (2012) [45], Hoskins 2011 [57]	8.04708	42.9422	26.6879	8.75533	19.1632	24.7838	23.0142	16.7352	5.24156	132.662	267.332	264.951	85.9724	0.00447265	0.00447265	-0.0245667	0.980401	4.77337	NA	NA	NA
121	chr3L	698985	699155	Promoter	Mostly Ant	CG13894	yes	170		Combs [28], Hoskins 2011 [57]	53.315	147.612	5.8064	126.447	134.045	72.0806	131.032	157.426	66.7949	1439.59	2008.07	1027.61	942.844	0.322981	0.322981	1.43803	0.150425	4.5739	4.73203	3.96693	NA
122	chr3R	21010676	21010925	Promoter	Mostly Ant	dan	yes	249		Combs [28], Hoskins 2011 [57]	111.473	265.235	103.388	153.077	166.083	147.524	90.3914	246.228	71.1137	2057.33	2434.64	2123.39	936.042	0.0682855	0.0682855	0.268464	0.788342	5.67592	4.28366	6.58703	NA
123	chr3R	20963761	20963868	Promoter	Mostly Ant	danr	yes	107		Combs [28], Hoskins 2011 [57]	82.5038	249.657	42.0426	214.124	178.3	190.163	128.145	286.901	130.372	2552.63	2861.37	2211.32	1280.95	0.128146	0.128146	0.543345	0.586892	13.9935	11.7065	10.5058	NA
124	chr3L	4062287	4062568	Promoter	Mostly Ant	dib	yes	281		Combs [28], Hoskins 2011 [57]	58.7195	100.551	81.9962	56.8292	66.7997	80.6823	85.296	110.068	39.1075	869.24	1027.38	1142	583.936	-0.0528383	-0.0528383	-0.287741	0.773545	12.8302	7.17507	7.69567	NA
125	chr3R	1082747	1082925	Promoter	Mostly Ant	Hph	yes	178		Combs [28], Hoskins 2011 [57]	38.5884	47.4942	14.4204	53.4644	23.0222	47.3974	38.2327	55.8306	20.4898	548.02	386.219	706.051	463.623	-0.292814	-0.292814	-1.38972	0.164615	6.58285	NA	NA	NA
126	chr3R	11876511	11876678	Promoter	Mostly Ant	msps	yes	167		Combs [28], Hoskins 2011 [57]	32.8236	120.312	65.8058	31.8334	28.4266	16.0081	36.5474	44.8938	24.2422	392.162	472.035	408.527	888.726	0.0721222	0.0721222	0.286082	0.774815	5.51446	NA	NA	NA
127	chrX	3766433	3766563	Promoter	Mostly Post	CG2930	yes	130		Combs [28], Hoskins 2011 [57]	23.1964	13.5167	0	23.8375	15.9054	44.0113	24.385	27.9386	34.6383	261.558	360.71	547.036	81.7332	0.205262	-0.205262	0.897465	0.369471	3.40492	NA	NA	NA
128	chr3R	9540914	9540988	Promoter	Mostly Post	CG34383	yes	74		Combs [28], Hoskins 2011 [57]	176.915	335.922	285.159	244.132	138.797	344.183	236.539	370.346	121.577	3154.78	2319.5	4239.43	1273.79	0.29272	-0.29272	1.29907	0.193918	12.3394	8.13027	10.4076	NA
129	chr2L	16405944	16405973	Promoter	Mostly Post	CG5888	yes	29		Combs [28], Hoskins 2011 [57]	105.036	157.948	130.393	95.0614	90.426	89.6762	182.383	223.974	112.932	1679.33	1665.73	1611.06	600.705	-0.0166839	0.0166839	-0.121718	0.903122	10.3609	7.71973	5.52168	NA
130	chr3R	10921189	10921421	Promoter	Mostly Post	CG6966	yes	232		Combs [28], Hoskins 2011 [57]	34.2354	109.248	21.1736	29.8656	35.0924	32.5537	51.1925	67.5066	22.9318	511.432	550.662	551.375	943.569	0.000646841	-0.000646841	-0.042135	0.966391	8.96793	6.36723	6.69926	NA
131	chr2L	8126997	8127174	Promoter	Mostly Post	CG8668	yes	177		Combs [28], Hoskins 2011 [57]	18.1177	61.9728	53.4165	36.7934	37.1662	37.3651	45.5957	44.4999	19.2985	411.497	560.339	450.886	568.088	-0.108238	0.108238	-0.542137	0.587724	10.0261	7.11302	NA	NA
132	chr2L	5879350	5879514	Promoter	Mostly Post	CG8965	yes	164		Combs [28], Hoskins 2011 [57]	24.1412	133.269	28.7901	64.121	43.0161	100.195	66.4346	90.521	26.6248	790.443	668.193	999.026	289.032	0.198434	-0.198434	0.866109	0.38643	10.4441	NA	6.71683	NA
133	chr3R	2690039	2690086	Promoter	Mostly Post	ftz	yes	47		Combs [28], Hoskins 2011 [57]	128.415	317.081	159.396	180.919	151.792	227.385	195.129	265.528	110.073	2287.47	2431.76	2899.9	1529.06	0.0878048	-0.0878048	0.358097	0.720271	6.51649	5.69543	5.48909	NA
134	chr2R	19829990	19830205	Promoter	Mostly Post	G-salpha60A	yes	215		Combs [28], Hoskins 2011 [57]	24.9681	57.9614	22.4575	42.6608	34.1668	54.8411	47.5466	54.427	35.6245	493.12	597.087	647.82	717.819	0.0407526	-0.0407526	0.142032	0.887055	5.2459	3.96965	NA	NA
135	chr3L	18132497	18132515	Promoter	Mostly Post	gk	yes	18		Combs [28], Hoskins 2011 [57]	75.812	299.608	195.59	219.247	107.772	182.884	217.606	447.436	218.954	3482.37	2371.91	2096.32	1214.27	-0.0616795	0.0616795	-0.328339	0.742655	12.7811	9.45243	9.21254	NA
136	chr2L	20349921	20350040	Promoter	Mostly Post	La	yes	119		Combs [28], Hoskins 2011 [57]	19.0589	66.3054	39.91	84.0415	63.6193	48.3699	63.5429	96.4114	25.7313	910.339	925.688	545.916	1155.55	-0.258067	0.258067	-1.23016	0.218639	11.4027	NA	NA	NA
137	chr2R	14424268	14424282	Promoter	Mostly Post	Pepck	yes	14		Combs [28], Hoskins 2011 [57]	108.847	160.416	0	136.234	80.8501	121.155	68.9532	124.746	41.9325	1297.4	1218.72	1892.51	613.197	0.216567	-0.216567	0.949378	0.342429	6.61804	4.94231	3.67469	NA
138	chrX	20565426	20565612	Promoter	Mostly Post	run	yes	186		Combs [28], Hoskins 2011 [57]	72.7135	92.9506	44.4478	122.468	62.3895	65.2206	73.5956	171.602	61.0429	1502.42	1071.93	1140.1	1060.87	0.0308209	-0.0308209	0.0964254	0.923183	11.3737	10.6818	8.23179	NA
139	chr2L	414690	414809	Promoter	Posterior	alpha-Adaptin	yes	119		Combs [28], Hoskins 2011 [57]	32.1883	119.179	110.341	55.3855	36.6562	48.5793	73.5935	70.6338	38.1638	640.05	640.334	660.393	627.559	0.0154214	-0.0154214	0.0257103	0.979488	4.60822	NA	NA	NA
140	chr3L	12798079	12798220	Promoter	Posterior	Atg1	yes	141		Combs [28], Hoskins 2011 [57]	48.8472	97.2041	16.0859	40.5676	37.2599	47.4178	39.6406	48.5014	32.9107	450.524	623.92	794.368	456.046	0.120179	-0.120179	0.50676	0.612323	3.41348	2.86711	NA	NA
141	chr3L	14420486	14420496	Promoter	Posterior	bbg	yes	10		Combs [28], Hoskins 2011 [57]	103.341	57.2563	0	77.7445	85.1507	163.997	125.817	146.957	48.1271	1168.69	1301.71	2183.66	433.169	0.253043	-0.253043	1.11687	0.264048	6.44732	NA	5.81426	NA
142	chr2L	20770729	20771052	Promoter	Posterior	cad	yes	323		Combs [28], Hoskins 2011 [57]	26.3616	61.5042	57.1647	36.7255	28.8683	63.0972	38.0857	73.5208	17.0387	575.251	444.627	725.02	403.632	0.239725	-0.239725	1.05572	0.291096	8.42681	8.47737	6.83048	NA
143	chr2L	4821770	4821895	Promoter	Posterior	CG15628	yes	125		Combs [28], Hoskins 2011 [57]	48.706	288.667	80.4293	146.982	141.43	101.039	98.915	206.117	52.4951	1804.1	2036.29	1216.79	1945.1	-0.251918	0.251918	-1.20192	0.229395	7.72792	6.43556	6.21724	NA
144	chr2L	9494517	9494833	Promoter	Posterior	Gdi	yes	316		Combs [28], Hoskins 2011 [57]	13.3942	40.7211	23.3062	28.6206	19.6588	22.9181	36.1277	32.2778	13.9676	306.879	313.621	296.159	302.683	-0.0286357	0.0286357	-0.176601	0.859822	6.27133	NA	NA	NA
145	chr3R	4090675	4090921	Promoter	Posterior	Mcm2	yes	246		Combs [28], Hoskins 2011 [57]	17.7205	54.3343	61.4188	47.6784	43.3907	48.9043	48.4642	37.3483	22.6817	418.39	654.876	538.637	1115.14	-0.0973921	0.0973921	-0.492333	0.622484	5.72503	NA	NA	NA
146	chr3R	8545507	8545520	Promoter	Posterior	Men	yes	13		Combs [28], Hoskins 2011 [57]	35.5766	132.282	164.515	97.1806	101.407	104.571	125.817	120.415	53.3687	1103.15	1532.13	1131.87	773.201	-0.150251	0.150251	-0.735064	0.462301	17.4549	13.617	7.86635	NA
147	chrX	4942301	4942495	Promoter	Posterior	ovo	yes	194		Combs [28], Hoskins 2011 [57]	7.17773	8.5209	0	13.0785	13.7617	9.11633	14.6343	24.4683	9.90631	195.169	220.133	133.701	204.644	-0.24427	0.24427	-1.1668	0.24329	6.62902	NA	NA	NA
148	chr2L	297858	298114	Promoter	Posterior	Pi3K21B	yes	256		Combs [28], Hoskins 2011 [57]	33.9802	104.945	41.902	71.7082	34.8542	60.3826	69.246	65.1828	28.792	680.196	574.498	769.041	594.021	0.144799	-0.144799	0.619817	0.535378	10.6497	NA	6.09471	NA
149	chr2R	15163225	15163330	Promoter	Posterior	rib	yes	105		Combs [28], Hoskins 2011 [57]	44.4322	91.2691	34.2323	46.2702	39.2835	78.9832	85.0314	89.632	25.3414	707.817	614.919	1005.81	384.939	0.241182	-0.241182	1.06241	0.28805	12.5906	9.96544	9.7046	NA
150	chrX	10387619	10387781	Promoter	Posterior	spri	yes	162		Combs [28], Hoskins 2011 [57]	20.5786	70.0315	3.01072	53.5749	41.4066	52.1365	31.5004	74.4481	71.4198	653.74	853.077	588.733	232.48	-0.183342	0.183342	-0.887019	0.375069	9.40406	8.02109	8.22636	NA
151	chr3L	6599001	6599143	Promoter	Posterior	zpg	yes	142		Combs [28], Hoskins 2011 [57]	11.0723	8.03845	0	27.2469	15.6417	12.0431	13.2725	14.548	12.9337	200.685	257.878	190.291	275.894	-0.150808	0.150808	-0.737619	0.460746	9.74961	NA	NA	NA
152	chr3R	2589077	2589231	Promoter	Ventral	Ama	yes	154		BDGFP_annotation, Hoskins 2011 [57]	37.9589	101.247	41.8141	78.085	62.7771	55.6254	92.9357	85.5095	42.8855	822.819	993.622	765.647	808.035	0.129585	0.129585	0.549953	0.582352	4.96995	4.83822	NA	NA
153	chr2R	11997996	11998017	Promoter	Ventral	Asph	yes	21	FBgn0034075	Ozdemir et al. (2011) [96], Hoskins 2011 [57]	116.471	346.006	169.998	134.418	141.144	82.9198	238.426	225.325	87.9153	1858.06	2195	1655.94	1127.56	0.139981	0.139981	0.597692	0.550046	8.90341	6.91468	4.16798	NA
154	chrX	7201940	7202107	Promoter	Ventral	brk	yes	167		BDGFP_annotation, Hoskins 2011 [57]	54.3708	132.22	59.1795	81.8542	43.3924	91.4997	68.5894	90.6257	49.2886	868.126	776.851	1190.1	801.675	-0.210095	-0.210095	-1.00987	0.312559	14.6341	13.076	10.8945	NA
155	chrX	13574200	13574435	Promoter	Ventral	CG12177	yes	235		BDGFP_annotation, Hoskins 2011 [57]	46.3674	26.4392	28.9291	42.1261	38.3085	56.2413	54.6058	58.3916	21.6707	513.206	585.714	842.767	1121.8	-0.179948	-0.179948	-0.871434	0.383517	7.23358	NA	5.81426	NA
156	chr2L	9151166	9151446	Promoter	Ventral	CG32982	yes	280		BDGFP_annotation, Hoskins 2011 [57]	13.0084	21.9647	11.8816	11.288	12.1398	15.1691	17.702	17.9605	7.82831	150.598	190.015	231.624	97.7556	-0.0986838	-0.0986838	-0.498264	0.618298	4.56186	NA	NA	NA
157	chr3R	11746616	11746792	Promoter	Ventral	CG4221	yes	176	FBgn0038385	Sandmann et al. (2007) [97], Hoskins 2011 [57]	191.624	338.657	359.089	236.039	246.794	362.39	195.467	506.495	143.587	3889.22	3791.57	4509.67	1674.48	-0.0865051	-0.0865051	-0.442339	0.658244	12.8901	11.406	13.2097	NA
158	chr2R	12671143	12671393	Promoter	Ventral	CG5522	yes	250	FBgn0034158	Kvon et al. (2012) [45], Hoskins 2011 [57]	10.8085	77.8291	27.0535	49.2333	42.9572	24.5811	42.2853	56.4583	19.0031	533.174	632.511	287.079	170.49	0.375637	0.375637	1.67983	0.0929902	7.30799	NA	NA	NA
159	chr3R	5417027	5417179	Promoter	Ventral	CG8312	yes	152		BDGFP_annotation, Hoskins 2011 [57]	23.266	123.792	16.0859	47.01	47.3977	46.9265	87.878	89.7573	26.9385	711.741	725.261	570.664	561.932	0.119295	0.119295	0.502701	0.615174	6.15891	NA	NA	NA
160	chr2R	5025986	5026049	Promoter	Ventral	CG8788	yes	63	FBgn0028955	Sandmann et al. (2007) [97], Hoskins 2011 [57]	64.8002	108.59	0	97.9677	112.846	74.9349	122.459	133.733	69.0934	1181.85	1749.45	1148.85	1287.87	0.207225	0.207225	0.90648	0.364682	6.46435	6.79559	5.1072	NA
161	chr2L	18652969	18653216	Promoter	Ventral	Cyp310a1	yes	247	FBgn0032693	Ozdemir et al. (2011) [96], Hoskins 2011 [57]	37.9822	29.6548	27.346	21.6522	29.7941	65.783	32.9543	46.5345	24.7021	357.176	491.506	846.097	310.074	-0.265094	-0.265094	-1.26243	0.206796	6.31214	4.62785	6.24958	NA
162	chr2R	14470771	14470872	Promoter	Ventral	GEFmeso	yes	101		BDGFP_annotation, Eukaryotic Promoter Database	31.0024	49.3589	11.6988	35.6753	38.5328	65.8752	42.6256	77.1384	29.4481	591.135	624.211	786.847	229.113	-0.115258	-0.115258	-0.574373	0.565715	7.86259	5.06785	NA	NA
163	chr3R	14809730	14809843	Promoter	Ventral	gukh	yes	113		BDGFP_annotation, Hoskins 2011 [57]	62.1435	271.833	67.4676	122.132	82.1168	98.75	155.409	194.402	56.4876	1629.85	1301.52	1314.17	1650.21	-0.0048373	-0.0048373	-0.0673183	0.946328	7.26776	5.79268	5.81084	NA
164	chr3R	13874862	13875092	Promoter	Ventral	htl	yes	230	FBgn0010389	Stathopoulos et al. (2004) [98], Hoskins 2011 [57]	16.6834	34.0362	2.70217	25.7937	20.2312	9.57383	22.3679	30.6353	13.7151	285.305	319.731	218.999	277.406	0.18698	0.18698	0.813511	0.415925	13.0619	7.23031	NA	NA
165	chr3L	15036991	15037092	Promoter	Ventral	ind	yes	101		BDGFP_annotation, Hoskins 2011 [57]	65.3931	121.423	20.1073	94.3832	52.0365	69.0998	80.1021	93.0634	20.871	936.371	756.348	1107.85	932.544	-0.188552	-0.188552	-0.910941	0.362327	9.41462	8.83136	10.9325	NA
166	chr2R	16989424	16989453	Promoter	Ventral	king-tubby	yes	29	FBgn0015721	Kvon et al. (2012) [45], Hoskins 2011 [57]	173.083	461.67	279.065	222.819	173.57	276.092	241.038	427.646	130.721	3386.04	2802.91	3668.55	1768.93	-0.133764	-0.133764	-0.659352	0.509669	17.1163	14.9596	17.5283	NA
167	chr2R	8833713	8833856	Promoter	Ventral	Mdr49	yes	143	FBgn0004512	Zeitlinger et al. (2007) [94], Hoskins 2011 [57]	22.2656	169.371	62.9334	82.597	55.9439	48.2383	70.5843	91.1795	30.122	874.485	848.361	572.432	600.889	0.194208	0.194208	0.846703	0.397161	7.85345	5.23712	5.68676	NA
168	chr3L	22938751	22938923	Promoter	Ventral	Mes2	yes	172		BDGFP_annotation, Hoskins 2011 [57]	28.8001	48.5459	0	46.9929	26.3598	28.8864	30.6049	25.2598	35.3736	347.076	496.815	475.696	259.949	0.0217157	0.0217157	0.054614	0.956446	7.17585	6.30483	NA	NA
169	chrX	14547722	14547896	Promoter	Ventral	NetA	yes	174		BDGFP_annotation, Hoskins 2011 [57]	59.394	142.386	119.569	104.393	78.2395	68.3411	108.065	226.417	81.3704	1733.71	1366.34	1050.3	723.439	0.130776	0.130776	0.555422	0.578606	14.958	11.6062	10.6543	NA
170	chr3L	16016578	16016588	Promoter	Ventral	Notum	yes	10		Combs [28], Hoskins 2011 [57]	221.93	572.563	146.235	309.525	225.348	367.611	175.965	604.87	310.205	4764.77	4282.99	4811.34	738.481	-0.0580966	-0.0580966	-0.311887	0.755127	8.09623	7.3242	5.89082	NA
171	chrX	18579762	18579916	Promoter	Ventral	phm	yes	154	FBgn0019948	Markstein et al. (2004) [99], Hoskins 2011 [57]	11.7459	113.723	80.9168	62.7526	75.4945	27.4557	66.5354	122.613	42.1231	965.904	1151.59	317.844	1136.09	0.567394	0.567394	2.56038	0.0104557	7.92881	6.6589	NA	NA
172	chr2R	7599763	7599773	Promoter	Ventral	pyr	yes	10		Combs [28], Hoskins 2011 [57]	85.5532	279.371	219.353	164.208	170.129	226.647	255.216	413.491	86.7241	3051.22	2557.56	2525.77	641.487	0.00625409	0.00625409	-0.0163863	0.986926	10.8559	7.77816	5.87332	NA
173	chr3L	1463806	1463955	Promoter	Ventral	rho	yes	149		Combs [28], Hoskins 2011 [57]	75.3885	156.501	76.286	98.6943	78.9579	61.7292	110.206	135.651	65.6625	1195.85	1303.46	1135.5	596.027	0.0688637	0.0688637	0.271119	0.786299	6.96048	6.75582	5.80478	NA
174	chr2R	7872796	7872970	Promoter	Ventral	RnrS	yes	174		Combs [28], Hoskins 2011 [57]	34.8236	98.1693	27.6222	73.4657	41.3521	21.1906	29.9742	79.5628	25.8902	769.123	643.698	466.657	1134.09	0.159446	0.159446	0.687073	0.492036	4.24762	NA	NA	NA
175	chrX	15706334	15706440	Promoter	Ventral	sd	yes	106		Combs [28], Hoskins 2011 [57]	9.54869	8.79485	0	34.0504	47.2121	39.6172	49.3744	76.4755	14.2085	580.324	664.557	395.045	444.158	0.254353	0.254353	1.12289	0.261484	15.9492	10.6306	NA	NA
176	chr2L	15478090	15478337	Promoter	Ventral	sna	yes	247	FBgn0003448	Ip et al. (1992) [100], Hoskins 2011 [57]	95.4356	205.58	124.3	124.034	88.4764	113.976	126.022	182.928	90.0199	1573.25	1535.96	1720.54	820.718	-0.0566828	-0.0566828	-0.305395	0.760066	10.4057	9.26393	9.3633	NA
177	chrX	15520304	15520583	Promoter	Ventral	sog	yes	279		BDGFP_annotation, Hoskins 2011 [57]	27.711	95.1569	71.4202	66.5862	56.4415	98.5495	71.5757	113.101	48.944	928.802	940.95	1016.7	181.878	-0.0386959	-0.0386959	-0.222798	0.823693	12.3058	8.44973	8.30869	NA
178	chr3R	17204654	17204774	Promoter	Ventral	tin	yes	120	FBgn0004110	Yin et al. (1997) [101], Hoskins 2011 [57]	61.059	136.395	74.9455	93.4568	107.843	172.442	163.503	203.113	44.4342	1554.43	1572.9	1887.05	364.954	-0.0907945	-0.0907945	-0.462036	0.644055	5.34576	4.82386	5.70106	NA
179	chr3L	5838601	5838651	Promoter	Ventral	vn	yes	50		BDGFP_annotation, Hoskins 2011 [57]	19.6518	92.2024	43.1394	66.9184	29.2781	35.0106	24.2679	47.3279	12.961	558.443	431.138	445.467	251.598	-0.0163462	-0.0163462	-0.120168	0.90435	10.2309	7.83742	6.55133	NA
180	chrX	18528826	18529001	Promoter	Ventral	wgn	yes	175		BDGFP_annotation, Hoskins 2011 [57]	30.5413	75.9578	18.4825	71.9116	76.951	74.5255	89.7237	138.374	39.4706	1094.81	1157.93	851.224	638.69	0.152653	0.152653	0.655884	0.511899	10.7726	7.36337	NA	NA
181	chr3R	26591556	26591805	Promoter	Ventral	zfh1	yes	249		BDGFP_annotation, Hoskins 2011 [57]	42.1498	144.997	47.5264	103.044	90.4833	72.5272	131.781	144.442	65.5672	1264.46	1449.36	935.19	440.767	0.215625	0.215625	0.945051	0.344633	10.174	7.52704	9.57066	NA

## Sheet: Column Descriptions
Column	Column Label	Column Label Description
A	Sample ID	Unique number assigned to each region
B	chr	Chromosome that region resides on
C	start	Start coordinate of the region
D	end	End coordinate of the region
E	Type	Region Type - enhancer or promoter
F	Location	Spatial location in embryo where region is expressed (Anterior , Posterior, Dorsal, or Ventral)
G	Name	Name of the region
H	In situ Confirmed	Indicates whether that region has an in situ hybridization experiment picture to validate spatial expression - 'yes' indicates there is 'no' indicates there is not
I	Length	Length of the region
J	FlybaseID	Flybase ID associated with the region if there applicable
K	Source	Paper reference or database associated with the region → see table below
L	X011617_081817_RemDUP_041217_Bowtie2_ME_JH_112315_1105.ATACSlice2.02.20p_shifted_lessthan130_1MNorm	1105-20posterior halves- average signal (Total signal/length of region)
M	X011617_081817_RemDUP_041217_Bowtie2_ME_JH_112315_1105.ATACSlice2.5.1A_shifted_lessthan130_1MNorm	1105-1Anterior half- average signal (Total signal/length of region)
N	X011617_081817_RemDUP_041217_Bowtie2_ME_JH_112315_1105.ATACSlice2.6.1p_shifted_lessthan130_1MNorm	1105-1 Posterior half- average signal (Total signal/length of region)
O	X011617_081817_RemDUP_041217_Bowtie2_ME_JH_112315_1105.ATACSlice2.7.10whole_shifted_lessthan130_1MNorm	1105-10 whole embryos- average signal (Total signal/length of region)
P	X011617_081817_RemDUP_041217_Bowtie2_ME_JH_112315_1109.ATACSlice03.01.20Ant_shifted_lessthan130_1MNorm	1109-20 Anterior halves - average signal (Total signal/length of region)
Q	X011617_081817_RemDUP_041217_Bowtie2_ME_JH_112315_1109.ATACSlice03.02.20Post_shifted_lessthan130_1MNorm	1109- 20 Posterior halves -average signal (Total signal/length of region)
R	X011617_081817_RemDUP_041217_Bowtie2_ME_JH_112315_1109.ATACSlice03.03.1plus2_shifted_lessthan130_1MNorm	1109- anterior + posterior sample -average signal (Total signal/length of region)
S	X011617_081817_RemDUP_041217_Bowtie2_ME_JH_112315_1109.ATACSlice03.04.10whole_shifted_lessthan130_1MNorm	1109 - 10 whole embryos -average signal (Total signal/length of region)
T	X011617_101117_RemDUP_PE_041217_Bowtie2_ME_JH_112315_1105.ATACSlice2.01.20a_shifted_lessthan130_1MNorm	1105 - 20 anterior halves -average signal (Total signal/length of region)
U	X011718_MERGED_2reps_081817_RemDUP_041217_Bowtie2_ME_JH_112315_10whole_shifted_lessthan130_10MNorm	10 Whole- Merged Replicates -average signal (Total signal/length of region)
V	X011718_MERGED_2reps_081817_RemDUP_041217_Bowtie2_ME_JH_112315_20Ant_shifted_lessthan130_10MNorm_linregwhole	20 Anterior halves -merged replicates -average signal (Total signal/length of region)
W	X011718_MERGED_2reps_081817_RemDUP_041217_Bowtie2_ME_JH_112315_20Post_shifted_lessthan130_10MNorm_linregwhole	20 posterior halves merged replicates- average signal (Total signal/length of region)
X	X101416_10MNorm_DNase.I_dmels5r1	DnaseI - Stage5- BDTNP average signal (Total signal/length of region)
Y	ATACSkewScore	ATAC Skew Score (Signal in active half - signal in inactive half / total signal)
Z	Positional Skew Score	Positional Skew Score (Signal in anterior half - signal in posterior half / total signal)
AA	ZScore	Z score of Skew score in random region distribution
AB	PValue	P Value Significance over random regions
AC	WholePeaks- Fold change	Reproducible 10 whole embryo merged peaks - number represents fold change
AD	AntPeaks- Fold Change	Reproducible 20 anterior merged peaks - number represents fold change
AE	PostPeaks- Fold Change	Reproducible 20 posterior halves peaks - number represents fold change
AF	NoPeak	NA indicates that there was a peak called in one of the three samples (merged whole, merged anterior, merged posterior) '.' indicates no peak was called in those samples
