# Supplementary material for: Patterns of chromatin accessibility along the anterior-posterior axis in the early Drosophila embryo
Source: PLoS Genet. 2018 May 4;14(5):e1007367. doi: 10.1371/journal.pgen.1007367 (PMC5955596; doi:10.1371/journal.pgen.1007367)
Supplement: S2 File — Random genomic regions chosen to correspond to A-P and D-V combined patterning enhancers and promoters. File columns are as included in the file. (XLSX) [file pgen.1007367.s014.xlsx]

## Sheet: S2 File
RandRegion Chr	RandRegion Start	RandRegion End	X011718_MERGED_2reps_081817_RemDUP_041217_Bowtie2_ME_JH_112315_20Ant_shifted_lessthan130_10MNorm_linregwhole.1	X011718_MERGED_2reps_081817_RemDUP_041217_Bowtie2_ME_JH_112315_20Post_shifted_lessthan130_10MNorm_linregwhole.1	RandSkewScore	Total score corresponds to this patterning region
chr3L	5871787	5871887	290.265	364.672	-0.11361	cnc_+5_construct_67.5
chr3R	25449934	25450034	179.969	203.081	-0.0603374	ems_distal_3'
chr3R	26676719	26676819	625.74	278.053	0.384697	ems_elementIV_70
chr3L	13113622	13113722	936.972	588.133	0.228731	eve_stripe1-construct1(65)
chr3R	12047978	12048078	653.041	551.739	0.0840835	eve_stripe2_55
chr3R	12281675	12281775	301.404	273.686	0.0481973	gt_-10_construct(80)
chrX	21476706	21476806	452.105	329.733	0.156519	gt_gt23_61
chr2R	11704812	11704912	307.956	268.591	0.0682777	h_stripe0_85
chr3R	5456703	5456803	790.202	1005.21	-0.119756	h_stripe1_68
chr3L	640199	640299	764.211	832.704	-0.0428906	hb_anterior_activator_55
chr2L	20956555	20956655	416.723	557.562	-0.144556	hb_distal_nonminimal
chrX	11898064	11898164	227.145	401.066	-0.276852	HC_03F_(70)
chr3R	16717250	16717350	1215.88	1099.11	0.0504404	HC_05F_(70)
chr2R	13365488	13365588	321.934	281.693	0.066666	HC_11F_(94)
chr3R	10749236	10749336	343.338	251.849	0.153714	HC_14R_(84)
chr3L	232331	232431	152.012	361.032	-0.407411	HC_18R_(71.5)
chr2R	14193611	14193711	1239.03	988.472	0.112484	HC_29F_(70)
chr3R	20658276	20658376	280.873	296.978	-0.0278705	HC_33F_(74)
chr3L	231357	231457	480.498	607.786	-0.116962	HC_34F_(86)
chr3R	9379834	9379934	144.586	179.06	-0.106517	kni_-5_construct_71
chr3L	18357062	18357162	235.663	143.394	0.243417	oc_+7_construct(80-60)
chr2L	6132693	6132793	300.748	271.502	0.0511074	oc_intronic_distal
chrX	13997863	13997963	799.375	785.391	0.00882388	oc_otd_early_enhancer(80-60)
chr3L	14163609	14163709	382.651	486.229	-0.119208	oc_otd_EHE_72
chr3L	3428093	3428193	265.148	365.4	-0.158992	slp1_slp_B_70
chr2R	12122868	12122968	208.143	254.033	-0.0992904	slp2_-3_construct(70)
chr2L	1955690	1955790	264.274	387.964	-0.189639	tll_O-E(69)
chrX	1378819	1378919	285.023	237.291	0.0913847	VT0984_Kvon
chr3L	22557922	22558022	107.239	384.325	-0.563684	VT13665
chr3L	23302425	23302525	297.909	228.557	0.131732	VT47407
chr2R	5965133	5965233	619.406	346.475	0.282573	VT49279_Kvon
chr2L	7627410	7627510	310.795	304.257	0.0106301	VT6477_Kvon
chr2R	16839330	16839430	521.996	494.236	0.0273168	C15_650_Lin
chr3L	19551183	19551283	1166.08	850.901	0.156264	dpp_Huang
chr3L	744303	744403	1451.98	1896.88	-0.13285	Dtg_Hodar
chrX	20564841	20564941	934.788	703.867	0.140921	pnr_Zeitlinger
chr3L	20615073	20615173	2019.4	1743.29	0.0733816	tld_Kirov
chr2R	17473301	17473401	910.763	1364.06	-0.199268	tup_Zeitlinger
chrX	19612445	19612545	870.139	653.643	0.142078	VT1404_Kvon
chr2R	19197728	19197828	169.048	259.856	-0.211721	VT26325_Kvon
chr3L	8814192	8814292	241.56	269.318	-0.0543355	VT34695_Kvon
chr3R	6744915	6745015	185.866	326.094	-0.273905	VT36350_Kvon
chr2L	1378245	1378345	225.397	210.36	0.0345098	VT37495_Kvon
chrX	15574153	15574253	484.648	355.209	0.15412	VT44117_Kvon
chr2L	8975749	8975849	334.165	452.018	-0.149906	VT57022_Kvon
chr3L	8646224	8646324	634.476	333.373	0.311106	VT9677_Kvon
chr3R	21621036	21621136	87.8002	460.025	-0.679459	zen_dist_Doyle
chr3R	12655954	12656054	1249.95	1645.03	-0.136469	zen_prox_Doyle
chr3L	6696775	6696875	794.133	1523.47	-0.314694	VT42486
chr2R	13389744	13389844	325.647	644.909	-0.328947	VT42492_Kvon
chr3R	6655241	6655341	289.391	280.965	0.014774	VT7842
chr3R	17356866	17356966	357.316	239.475	0.197458	pdm2_+1_construct(50-30)
chr3R	18650798	18650898	322.371	124.469	0.442893	VT42837
chrX	9067343	9067443	243.307	446.923	-0.294998	gt_-3_construct(30)
chrX	2214004	2214104	1762.12	1371.34	0.124711	h_stripe5(40)
chr2L	15309118	15309218	193.947	318.087	-0.242446	kni_KD_30
chr2L	3822095	3822195	261.872	267.863	-0.0113095	nub_-2_construct(50-30)
chr2R	13480094	13480194	332.636	427.998	-0.125372	VT14979
chr3R	4110014	4110114	534.227	286.06	0.302537	VT33934
chr2R	6988947	6989047	232.823	334.828	-0.179697	VT42832
chrX	19682242	19682342	963.618	1294.18	-0.146411	apt_Ozdemir
chr2R	7149543	7149643	246.801	300.618	-0.0983089	Asph_Ozdemir
chr3L	17309498	17309598	183.245	357.393	-0.322116	BobA_Ozdemir
chr2L	7296684	7296784	876.254	904.037	-0.0156054	CG4221_Sandmann
chr3R	9863260	9863360	607.612	612.154	-0.00372324	CG8788_Sandmann
chr3R	25365586	25365686	218.19	398.155	-0.291987	Cnx99A_Ozdemir
chr2R	4526021	4526121	561.965	635.446	-0.0613668	Cyp310a1_Ozdemir
chr3L	12686573	12686673	2925.14	2808.92	0.0202692	Dscam_Ozdemir
chr2R	3938712	3938812	527.019	375.59	0.167768	htl_Stathopoulos
chr3L	14959410	14959510	796.099	690.038	0.0713669	Mdr49_Zeitlinger
chr3R	2574985	2575085	436.38	543.732	-0.109531	Mef2_Ozdemir
chr2L	5616423	5616523	253.791	154.312	0.243758	mir-1_Biemar
chrX	8545415	8545515	264.056	365.4	-0.161003	Ocho_Ozdemir
chr2R	4135975	4136075	455.381	361.76	0.114572	Phm_Markstein
chr3R	6506683	6506783	836.723	425.814	0.325462	pnt_Ozdemir
chr3L	699332	699432	676.848	482.59	0.167545	sna_Ip
chr2R	10806293	10806393	150.265	216.911	-0.181509	stumps_Sandmann
chr2R	7647981	7648081	216.006	231.468	-0.0345549	T48_Sandmann
chr2R	15548107	15548207	743.244	619.432	0.0908589	tin_Yin
chrX	18758179	18758279	931.512	1096.93	-0.081548	trbl_Sandmann
chr2R	15150430	15150530	371.076	333.373	0.0535217	twi_Jiang
chrX	18191975	18192075	540.779	472.399	0.0674906	twi_Ozdemir
chr3L	9901679	9901779	383.525	494.964	-0.126853	VT15341_Kvon
chr3L	12686479	12686579	2506.24	1993.68	0.113902	VT20119_Kvon
chr4	866923	867023	1047.92	740.262	0.172052	VT21015_Kvon
chr2R	10321872	10321972	832.136	568.48	0.188243	VT4448
chr3L	7543319	7543419	181.061	291.883	-0.234325	VT8889_Kvon
chr3L	19554239	19554339	1576.91	1141.33	0.160244	wntD_Zeitlinger
chr2L	19338124	19338224	2690.35	3418.89	-0.119251	bowl
chr3R	2630631	2630731	1010.79	658.738	0.210871	btd
chr3L	18289534	18289634	952.916	554.65	0.264178	CG11208
chr3L	19038522	19038622	2158.75	1620.28	0.142489	CG12420
chr3R	6244623	6244723	199.407	243.115	-0.0987696	CG3502
chr3R	4526422	4526522	1510.29	1185.73	0.120387	CG6206
chr2L	18617124	18617224	1080.47	1148.61	-0.030569	ems
chr3R	4019029	4019129	1092.92	1242.5	-0.0640522	erm
chr3L	15696952	15697052	1513.13	1096.93	0.159462	noc
chr3L	762815	762915	1949.08	1894.69	0.0141488	Oatp74D
chr3L	1921024	1921124	1974.41	3646.72	-0.297504	oc
chr3R	881673	881773	898.532	1141.33	-0.119026	sad
chrX	2164922	2165022	1134.19	1025.59	0.0502831	Sec61beta
chr2L	8809780	8809880	1149.05	436.733	0.449189	slp1
chr2L	7994228	7994328	831.699	448.379	0.299451	Atet
chr3L	19559276	19559376	331.544	393.059	-0.0848954	C15
chr2L	8809817	8809917	1343.65	605.603	0.37863	CG10479
chr3L	15528301	15528401	337.223	317.359	0.0303453	CG13653
chr3L	2881610	2881710	2246.55	2273.92	-0.00605529	CG8964
chrX	580379	580479	323.244	163.047	0.329427	dap
chrX	6755783	6755883	2014.38	2063.56	-0.0120603	Doc1
chr2L	17752649	17752749	1335.57	1770.22	-0.13995	Doc3
chr2L	21978291	21978391	534.882	657.283	-0.102671	edl
chr3L	18132199	18132299	764.866	839.255	-0.0463733	egr
chrX	19666289	19666389	2801.09	2550.52	0.0468212	esg
chr3L	11231179	11231279	1756.88	1336.4	0.135932	jar
chr3L	8663539	8663639	1275.29	1771.68	-0.162914	m4
chr3L	13670078	13670178	287.425	262.04	0.046201	net
chr3R	8070185	8070285	691.263	741.718	-0.0352099	pnr
chr3L	16012147	16012247	544.492	317.359	0.263541	Ptp4E
chr3L	13113521	13113621	1103.84	959.356	0.0700274	puc
chr2L	1461969	1462069	528.33	510.249	0.0174089	Rb97D
chr3R	7605604	7605704	2397.91	2315.41	0.0175025	SoxN
chr2R	17592264	17592364	3831.76	3869.45	-0.00489464	toc
chr2R	20688521	20688621	1965.24	888.023	0.377538	tup
chrX	14011372	14011472	852.885	729.344	0.0780805	zen
chr2R	1779016	1779116	239.157	195.074	0.10152	zen2
chr2L	15302508	15302608	186.521	489.141	-0.447887	bwa
chr3R	2638400	2638500	1298	1208.29	0.0357928	CG13894
chr2L	4811831	4811931	2248.51	2683.72	-0.0882374	dan
chr2L	5461458	5461558	2021.37	2645.87	-0.133805	danr
chr2L	12546665	12546765	952.916	940.431	0.00659403	dib
chrX	16157985	16158085	546.458	332.645	0.243217	Hph
chrX	8700589	8700689	264.711	446.195	-0.255286	msps
chr3R	17774742	17774842	490.545	235.836	0.350656	CG2930
chr2R	17595232	17595332	3871.07	3073.87	0.114789	CG34383
chrX	2199949	2200049	1642.43	1471.79	0.0547945	CG5888
chr2L	1715897	1715997	660.03	325.366	0.339624	CG6966
chr2R	19105344	19105444	444.243	418.535	0.0297958	CG8668
chr4	683754	683854	884.772	823.241	0.0360251	CG8965
chrX	2187552	2187652	2282.8	2458.08	-0.0369705	ftz
chr3R	882152	882252	496.879	506.61	-0.00969698	G-salpha60A
chr2R	16056277	16056377	1802.74	2353.26	-0.132463	gk
chr2R	17368721	17368821	555.413	634.718	-0.0666361	La
chr2R	15613436	15613536	1830.7	1463.05	0.111619	Pepck
chrX	5473632	5473732	1107.11	861.091	0.124998	run
chr3R	20989553	20989653	613.072	462.209	0.140302	sec63
chr2R	11198665	11198765	426.988	773.017	-0.288356	alpha-Adaptin
chr2R	16801495	16801595	598.221	834.887	-0.165142	Atg1
chr3L	16044256	16044356	1745.74	1851.02	-0.0292709	bbg
chr3R	10199466	10199566	464.555	500.787	-0.037533	cad
chr3R	9620331	9620431	1367.45	1880.86	-0.158053	CG15628
chr2R	16056117	16056217	815.974	719.881	0.0625663	gcl
chr2L	13759487	13759587	282.62	243.115	0.0751442	Gdi
chr3R	26102720	26102820	654.788	642.725	0.00929735	Mcm2
chrX	19667443	19667543	1400.87	776.656	0.286662	Men
chr3L	7286227	7286327	188.486	96.8091	0.321342	ovo
chr2L	14509059	14509159	694.757	411.257	0.256326	Pi3K21B
chr2R	8221748	8221848	739.312	923.69	-0.11087	rib
chr2R	5307390	5307490	907.924	557.562	0.239075	spri
chr2L	9780449	9780549	159.657	212.543	-0.142092	zpg
chrX	6177653	6177753	708.954	738.078	-0.0201271	Ama
chr2R	14054670	14054770	1519.25	1968.21	-0.128736	Asph
chr2L	7010319	7010419	1029.14	986.288	0.0212622	brk
chr2R	17048534	17048634	710.701	592.501	0.0906999	CG12177
chr3L	2387526	2387626	214.914	164.503	0.132865	CG32982
chr2L	15333601	15333701	3277.44	3497.5	-0.0324821	CG4221
chr2L	6215946	6216046	442.932	302.801	0.18791	CG5522
chr3R	20671943	20672043	561.31	509.521	0.0483625	CG8312
chr2R	8667663	8667763	1277.69	1128.23	0.0621231	CG8788
chr2L	10430916	10431016	656.754	548.827	0.0895225	Cyp310a1
chr3R	24382482	24382582	464.555	676.936	-0.186056	GEFmeso
chr3L	15226327	15226427	1151.67	957.172	0.0922284	gukh
chr3L	22071644	22071744	217.753	219.822	-0.00472821	htl
chr3R	2857458	2857558	732.105	1255.61	-0.263369	ind
chr2L	13225773	13225873	2442.68	2808.92	-0.0697387	king-tubby
chr3R	27838081	27838181	444.679	705.323	-0.226646	Mdr49
chr2L	7296815	7296915	346.833	449.107	-0.128495	Mes2
chr3R	10310277	10310377	1114.76	904.764	0.103981	NetA
chr2L	7307015	7307115	4390.66	5176.01	-0.0820919	Notum
chr2R	15952337	15952437	608.486	724.248	-0.086861	phm
chr3R	2826485	2826585	2434.6	2447.89	-0.00272162	pyr
chr3L	745419	745519	851.137	1124.59	-0.138405	rho
chr3R	19646248	19646348	312.979	588.133	-0.305349	RnrS
chrX	7200111	7200211	386.146	478.95	-0.107276	sd
chr2R	19865840	19865940	1626.05	1271.62	0.122316	sna
chr2R	16426163	16426263	1074.35	880.744	0.0990267	sog
chr3L	2882334	2882434	1960	1706.17	0.0692353	tin
chr2R	8100895	8100995	379.375	368.311	0.0147979	vn
chr3R	13901092	13901192	997.034	1013.22	-0.00805147	wgn
chr3R	2719171	2719271	1342.99	954.261	0.169216	zfh1

## Sheet: Column Descriptions
Column	Column Label	Column Label Description
A	RandRegion Chr	Chromosome that the random region in on
B	RandRegion Start	Coordinate start
C	RandRegion End	Coordinate end
D	X011718_MERGED_2reps_081817_RemDUP_041217_Bowtie2_ME_JH_112315_20Ant_shifted_lessthan130_10MNorm_linregwhole.1	average signal over the region in the 20 anterior merged sample
E	X011718_MERGED_2reps_081817_RemDUP_041217_Bowtie2_ME_JH_112315_20Post_shifted_lessthan130_10MNorm_linregwhole.1	average signal over the region in the 20 posterior merged sample
F	RandSkewScore	Positional skew score calculated for the random region
G	Total score corresponds to this patterning region	Patterning region that the total score of this random region matches
