# Supplementary material for: Patterns of chromatin accessibility along the anterior-posterior axis in the early Drosophila embryo
Source: PLoS Genet. 2018 May 4;14(5):e1007367. doi: 10.1371/journal.pgen.1007367 (PMC5955596; doi:10.1371/journal.pgen.1007367)
Supplement: S3 File — Reports consist of in situ hybridization images, ATAC-seq traces, and calculated p-value and Z Score for each region used in the final analysis. (ZIP) [file pgen.1007367.s015.zip]

Archive with 192 entries (191 files):
- S3_File/
- S3_File/alpha-Adaptin_Report.pdf
- S3_File/Ama_Report.pdf
- S3_File/apt_Ozdemir_Report.pdf
- S3_File/Asph_Ozdemir_Report.pdf
- S3_File/Asph_Report.pdf
- S3_File/Atet_Report.pdf
- S3_File/Atg1_Report.pdf
- S3_File/bbg_Report.pdf
- S3_File/BobA_Ozdemir_Report.pdf
- S3_File/bowl_Report.pdf
- S3_File/brk_Report.pdf
- S3_File/btd_Report.pdf
- S3_File/bwa_Report.pdf
- S3_File/C15_650_Lin_Report.pdf
- S3_File/C15_Report.pdf
- S3_File/cad_Report.pdf
- S3_File/CG10479_Report.pdf
- S3_File/CG11208_Report.pdf
- S3_File/CG12177_Report.pdf
- S3_File/CG12420_Report.pdf
- S3_File/CG13653_Report.pdf
- S3_File/CG13894_Report.pdf
- S3_File/CG15628_Report.pdf
- S3_File/CG2930_Report.pdf
- S3_File/CG32982_Report.pdf
- S3_File/CG34383_Report.pdf
- S3_File/CG3502_Report.pdf
- S3_File/CG4221_Report.pdf
- S3_File/CG4221_Sandmann_Report.pdf
- S3_File/CG5522_Report.pdf
- S3_File/CG5888_Report.pdf
- S3_File/CG6206_Report.pdf
- S3_File/CG6966_Report.pdf
- S3_File/CG8312_Report.pdf
- S3_File/CG8668_Report.pdf
- S3_File/CG8788_Report.pdf
- S3_File/CG8788_Sandmann_Report.pdf
- S3_File/CG8964_Report.pdf
- S3_File/CG8965_Report.pdf
- S3_File/cnc_+5_construct_67.5_Report.pdf
- S3_File/Cnx99A_Ozdemir_Report.pdf
- S3_File/Cyp310a1_Ozdemir_Report.pdf
- S3_File/Cyp310a1_Report.pdf
- S3_File/dan_Report.pdf
- S3_File/danr_Report.pdf
- S3_File/dap_Report.pdf
- S3_File/dib_Report.pdf
- S3_File/Doc1_Report.pdf
- S3_File/Doc3_Report.pdf
- S3_File/dpp_Huang_Report.pdf
- S3_File/Dscam_Ozdemir_Report.pdf
- S3_File/Dtg_Hodar_Report.pdf
- S3_File/edl_Report.pdf
- S3_File/egr_Report.pdf
- S3_File/ems_distal_3'_Report.pdf
- S3_File/ems_elementIV_70_Report.pdf
- S3_File/ems_Report.pdf
- S3_File/erm_Report.pdf
- S3_File/esg_Report.pdf
- S3_File/eve_stripe1-construct1(65)_Report.pdf
- S3_File/eve_stripe2_55_Report.pdf
- S3_File/ftz_Report.pdf
- S3_File/G-salpha60A_Report.pdf
- S3_File/gcl_Report.pdf
- S3_File/Gdi_Report.pdf
- S3_File/GEFmeso_Report.pdf
- S3_File/gk_Report.pdf
- S3_File/gt_-10_construct(80)_Report.pdf
- S3_File/gt_-3_construct(30)_Report.pdf
- S3_File/gt_gt23_61_Report.pdf
- S3_File/gukh_Report.pdf
- S3_File/h_stripe0_85_Report.pdf
- S3_File/h_stripe1_68_Report.pdf
- S3_File/h_stripe5(40)_Report.pdf
- S3_File/hb_anterior_activator_55_Report.pdf
- S3_File/hb_distal_nonminimal_Report.pdf
- S3_File/HC_03F_(70)_Report.pdf
- S3_File/HC_05F_(70)_Report.pdf
- S3_File/HC_11F_(94)_Report.pdf
- S3_File/HC_14R_(84)_Report.pdf
- S3_File/HC_18R_(71.5)_Report.pdf
- S3_File/HC_29F_(70)_Report.pdf
- S3_File/HC_33F_(74)_Report.pdf
- S3_File/HC_34F_(86)_Report.pdf
- S3_File/Hph_Report.pdf
- S3_File/htl_Report.pdf
- S3_File/htl_Stathopoulos_Report.pdf
- S3_File/ind_Report.pdf
- S3_File/jar_Report.pdf
- S3_File/king-tubby_Report.pdf
- S3_File/kni_-5_construct_71_Report.pdf
- S3_File/kni_KD_30_Report.pdf
- S3_File/La_Report.pdf
- S3_File/m4_Report.pdf
- S3_File/Mcm2_Report.pdf
- S3_File/Mdr49_Report.pdf
- S3_File/Mdr49_Zeitlinger_Report.pdf
- S3_File/Mef2_Ozdemir_Report.pdf
- S3_File/Men_Report.pdf
- S3_File/Mes2_Report.pdf
- S3_File/mir-1_Biemar_Report.pdf
- S3_File/msps_Report.pdf
- S3_File/multipage_pdf.pdf
- S3_File/Name_Report.pdf
- S3_File/net_Report.pdf
- S3_File/NetA_Report.pdf
- S3_File/noc_Report.pdf
- S3_File/Notum_Report.pdf
- S3_File/nub_-2_construct(50-30)_Report.pdf
- S3_File/Oatp74D_Report.pdf
- S3_File/oc_+7_construct(80-60)_Report.pdf
- S3_File/oc_intronic_distal_Report.pdf
- S3_File/oc_otd_early_enhancer(80-60)_Report.pdf
- S3_File/oc_otd_EHE_72_Report.pdf
- S3_File/oc_Report.pdf
- S3_File/Ocho_Ozdemir_Report.pdf
- S3_File/ovo_Report.pdf
- S3_File/pdm2_+1_construct(50-30)_Report.pdf
- S3_File/Pepck_Report.pdf
- S3_File/Phm_Markstein_Report.pdf
- S3_File/phm_Report.pdf
- S3_File/Pi3K21B_Report.pdf
- S3_File/pnr_Report.pdf
- S3_File/pnr_Zeitlinger_Report.pdf
- S3_File/pnt_Ozdemir_Report.pdf
- S3_File/Ptp4E_Report.pdf
- S3_File/puc_Report.pdf
- S3_File/pyr_Report.pdf
- S3_File/Rb97D_Report.pdf
- S3_File/rho_Report.pdf
- S3_File/rib_Report.pdf
- S3_File/RnrS_Report.pdf
- S3_File/run_Report.pdf
- S3_File/sad_Report.pdf
- S3_File/sd_Report.pdf
- S3_File/Sec61beta_Report.pdf
- S3_File/sec63_Report.pdf
- S3_File/slp1_Report.pdf
- S3_File/slp1_slp_B_70_Report.pdf
- S3_File/slp2_-3_construct(70)_Report.pdf
- S3_File/sna_Ip_Report.pdf
- S3_File/sna_Report.pdf
- S3_File/sog_Report.pdf
- S3_File/SoxN_Report.pdf
- S3_File/spri_Report.pdf
- S3_File/stumps_Sandmann_Report.pdf
- S3_File/T48_Sandmann_Report.pdf
- S3_File/tin_Report.pdf
- S3_File/tin_Yin_Report.pdf
- S3_File/tld_Kirov_Report.pdf
- S3_File/tll_O-E(69)_Report.pdf
- S3_File/toc_Report.pdf
- S3_File/trbl_Sandmann_Report.pdf
- S3_File/tup_Report.pdf
- S3_File/tup_Zeitlinger_Report.pdf
- S3_File/twi_Jiang_Report.pdf
- S3_File/twi_Ozdemir_Report.pdf
- S3_File/vn_Report.pdf
- S3_File/VT0984_Kvon_Report.pdf
- S3_File/VT13665_Report.pdf
- S3_File/VT1404_Kvon_Report.pdf
- S3_File/VT14979_Report.pdf
- S3_File/VT15341_Kvon_Report.pdf
- S3_File/VT20119_Kvon_Report.pdf
- S3_File/VT21015_Kvon_Report.pdf
- S3_File/VT26325_Kvon_Report.pdf
- S3_File/VT33934_Report.pdf
- S3_File/VT34695_Kvon_Report.pdf
- S3_File/VT36350_Kvon_Report.pdf
- S3_File/VT37495_Kvon_Report.pdf
- S3_File/VT42486_Report.pdf
- S3_File/VT42492_Kvon_Report.pdf
- S3_File/VT42832_Report.pdf
- S3_File/VT42837_Report.pdf
- S3_File/VT44117_Kvon_Report.pdf
- S3_File/VT4448_Report.pdf
- S3_File/VT47407_Report.pdf
- S3_File/VT49279_Kvon_Report.pdf
- S3_File/VT57022_Kvon_Report.pdf
- S3_File/VT6477_Kvon_Report.pdf
- S3_File/VT7842_Report.pdf
- S3_File/VT8889_Kvon_Report.pdf
- S3_File/VT9677_Kvon_Report.pdf
- S3_File/wgn_Report.pdf
- S3_File/wntD_Zeitlinger_Report.pdf
- S3_File/zen2_Report.pdf
- S3_File/zen_dist_Doyle_Report.pdf
- S3_File/zen_prox_Doyle_Report.pdf
- S3_File/zen_Report.pdf
- S3_File/zfh1_Report.pdf
- S3_File/zpg_Report.pdf
